# Supplementary material for: Acridine form IX
Source: Acta Crystallogr E Crystallogr Commun. 2019 Mar 26;75(Pt 4):489–91. doi: 10.1107/S2056989019003645 (PMC6509685; doi:10.1107/S2056989019003645)
Supplement: Supplementary file 1 [file e-75-00489-sup1.cif]

##############################################################################
#                                                                            #
# This CIF contains the data in a paper accepted for publication in          #
# Acta Crystallographica Section E. It conforms to the requirements of       #
# Notes for Authors for Acta Crystallographica Section E, and has been       #
# peer reviewed under the auspices of the IUCr Commission on Journals.       #
#                                                                            #
# Full details of the Crystallographic Information File format               #
# are given in the paper "The Crystallographic Information File (CIF):       #
# a New Standard Archive File for Crystallography" by S. R. Hall, F. H.      #
# Allen and I. D. Brown [Acta Cryst. (1991), A47, 655-685].                  #
#                                                                            #
# The current version of the core CIF dictionary is obtainable from          #
# ftp://ftp.iucr.org/pub/cif_core.dic.                                       #
#                                                                            #
# Software is freely available for graphical display of the structure(s)     #
# in this CIF. For information consult the CIF software page                 #
# http://www.iucr.org/resources/cif/software.                                #
#                                                                            #
# This file may be used for bona fide research purposes within the           #
# scientific community so long as proper attribution is given to the journal # 
# article from which it was obtained.                                        #
#                                                                            #
##############################################################################
data_global
loop_
    _audit_conform_dict_name
    _audit_conform_dict_version
    cif_core.dic .
    cif_pd.dic .
_journal_data_validation_number     ?
_journal_date_recd_electronic     2019-02-12
_journal_date_accepted     2019-03-15
_journal_name_full     'Acta Crystallographica, Section E'
_journal_year     2019
_journal_volume     75
_journal_issue      4
_journal_page_first     489
_journal_page_last     491
_journal_paper_category     GO
_journal_paper_doi     10.1107/S2056989019003645
_journal_coeditor_code     EB2017
_publ_contact_author_name     'Peter W. Stephens'
_publ_contact_author_address
;
Department of Physics and Astronomy
Stony Brook University
Stony Brook
NY 11794-3800
USA
;
_publ_contact_author_email     pstephens@stonybrook.edu
_publ_contact_author_fax     ?
_publ_contact_author_phone     1-631-632-8156
_publ_section_title
;
Acridine Form IX
;
_publ_section_title_footnote     .
loop_
    _publ_author_name
    _publ_author_footnote
    _publ_author_address
    'Stephens, Peter W.' .
;
Department of Physics and Astronomy
Stony Brook
NY 11794-3800
USA
;
    'Schur, Einat' .
;
Department of Chemistry,
Ben Gurion University of the Negev,
Beer Sheva
84105
Israel
;
    'Lapidus, Saul H.' .
;
Department of Physics and Astronomy
Stony Brook, NY 11794-3800
USA
X-ray Science Division
Argonne National Laboratory,
Lemont
IL 60439
USA
;
    'Bernstein, Joel'
;
Deceased
;
;
Department of Chemistry,
Ben Gurion University of the Negev,
Beer Sheva
84105
Israel
;
_publ_section_synopsis
;
A new polymorph of acridine was obtained during a study of the polymorphism of
that molecule. This structure was previously predicted in a computational
search.
;
data_I
_database_code_depnum_ccdc_archive 'CCDC 1869547'
loop_
    _audit_conform_dict_name
    _audit_conform_dict_version
    cif_core.dic .
    cif_pd.dic .
loop_
    _pd_block_diffractogram_id
    AcridineIX
_pd_block_id     'AcridineIX'
_chemical_name_systematic
;
Acridine
;
_chemical_name_common     Acridine
_chemical_formula_moiety     'C13 H9 N'
_chemical_formula_sum     'C13 H9 N'
_chemical_formula_structural     'C13 H9 N'
_chemical_formula_analytical     'C13 H9 N'
_chemical_formula_weight     179.21
_chemical_melting_point     ?
_chemical_compound_source     ?
_space_group_crystal_system     monoclinic
_space_group_name_H-M_alt     'P 21/n'
_space_group_name_Hall     '-P 2yn'
loop_
    _space_group_symop_id
    _space_group_symop_operation_xyz
    1 x,y,z
    2 1/2-x,1/2+y,1/2-z
    3 -x,-y,-z
    4 1/2+x,1/2-y,1/2+z
_cell_length_a     11.28453(11)
_cell_length_b     12.38182(12)
_cell_length_c     6.67905(9)
_cell_angle_alpha     90
_cell_angle_beta     92.0618(6)
_cell_angle_gamma     90
_cell_volume     932.613(18)
_cell_formula_units_Z     4
_cell_measurement_temperature     295
_exptl_crystal_density_diffrn     1.276
_pd_char_colour     yellow-white
_pd_char_particle_morphology     "thin needles"
_exptl_absorpt_coefficient_mu     0.075
_exptl_absorpt_correction_type     none
_exptl_absorpt_correction_T_min     ?
_exptl_absorpt_correction_T_max     ?
_exptl_special_details
;
;
_diffrn_ambient_temperature     295
_diffrn_source     'National Synchrotron Light Source'
_diffrn_radiation_type     'synchrotron'
_diffrn_radiation_wavelength     0.699789
_diffrn_radiation_monochromator     'Channel cut Si(111)'
_diffrn_measurement_device_type
;
Huber 401 diffractometer, Ge(111) analyzer crystal
;
_diffrn_detector     'NaI scintillation counter'
_pd_instr_dist_src/spec     ?
_pd_instr_dist_spec/detc     ?
_pd_instr_location
;
Beamline X16C, National Synchrotron Light Source
;
_pd_meas_2theta_fixed     ?
_pd_meas_2theta_range_min     2
_pd_meas_2theta_range_max     35
_pd_meas_2theta_range_inc     .005
_pd_meas_number_of_points     6601
_pd_meas_scan_method     step
_pd_meas_special_details
;
Capillary sample spun during data collection
;
_refine_special_details
;
Mirror symmetry imposed on bond distances and angles.
;
_refine_ls_matrix_type     full
_refine_ls_R_factor_all     ?
_refine_ls_goodness_of_fit_all     1.784
_refine_ls_restrained_S_all     ?
_refine_ls_number_parameters     81
_refine_ls_number_restraints     12
_refine_ls_number_constraints     22
_refine_ls_hydrogen_treatment     noref
_refine_ls_weighting_scheme     sigma
_refine_ls_weighting_details     ?
_refine_ls_shift/su_max     .02
_refine_ls_shift/su_mean     ?
_refine_ls_extinction_method     none
_refine_ls_extinction_coef     ?
loop_
    _atom_type_symbol
    _atom_type_description
    _atom_type_scat_dispersion_real
    _atom_type_scat_dispersion_imag
    _atom_type_scat_source
    C C 0.0033 0.0016 ' International Tables Vol C Tables 4.2.6.8 and 6.1.1.4'
    H H 0.0000 0.0000 ' International Tables Vol C Tables 4.2.6.8 and 6.1.1.4'
    N N 0.0061 0.0033 ' International Tables Vol C Tables 4.2.6.8 and 6.1.1.4'
_computing_data_collection     spec
_computing_cell_refinement
;
TOPAS-Academic (Coelho, 2016)
;
_computing_data_reduction
;
TOPAS-Academic (Coelho, 2016)
;
_computing_structure_solution
;
TOPAS-Academic (Coelho, 2016)
;
_computing_structure_refinement
;
TOPAS-Academic (Coelho, 2016)
;
_computing_molecular_graphics
;
Mercury (Macrae <i>et al.</i>,  2008)
;
_computing_publication_material     ?
_pd_calibration_special_details
;
NIST SRM 1976
;
_pd_prep_cool_rate     ?
_pd_prep_pressure     ?
_pd_prep_temperature     ?
_pd_proc_2theta_range_min     2
_pd_proc_2theta_range_max     35
_pd_proc_2theta_range_inc     .005
loop_
    _pd_proc_2theta_corrected
    _pd_proc_ls_weight
    _pd_proc_intensity_net
    _pd_calc_intensity_net
    2.002 0.0022250 485 521
    2.007 0.0020291 532 520
    2.012 0.0021042 513 519
    2.017 0.0020850 452 518
    2.022 0.0021433 505 517
    2.027 0.0021236 504 515
    2.032 0.0020291 513 514
    2.037 0.0022893 473 513
    2.042 0.0024029 448 512
    2.047 0.0021433 503 511
    2.052 0.0022041 508 510
    2.057 0.0021633 500 509
    2.062 0.0020291 462 508
    2.067 0.0021633 500 507
    2.072 0.0022461 479 506
    2.077 0.0022461 481 505
    2.082 0.0024029 448 504
    2.087 0.0020850 514 503
    2.092 0.0021633 551 502
    2.097 0.0020850 515 501
    2.102 0.0021433 504 500
    2.107 0.0019930 503 499
    2.112 0.0021042 511 498
    2.117 0.0021836 458 497
    2.122 0.0022250 529 496
    2.127 0.0021042 510 495
    2.132 0.0021433 548 494
    2.137 0.0020850 498 493
    2.142 0.0021236 508 492
    2.147 0.0021042 511 491
    2.152 0.0022461 481 490
    2.157 0.0021633 519 489
    2.162 0.0023338 463 488
    2.167 0.0021236 506 487
    2.172 0.0021836 545 486
    2.177 0.0022041 487 485
    2.182 0.0021633 496 484
    2.187 0.0022676 452 483
    2.192 0.0022893 468 482
    2.197 0.0021836 492 482
    2.202 0.0022676 476 481
    2.207 0.0022250 482 480
    2.212 0.0022461 479 479
    2.217 0.0021236 505 478
    2.222 0.0021836 492 477
    2.227 0.0023795 454 476
    2.232 0.0021836 493 475
    2.237 0.0023114 515 474
    2.242 0.0023114 466 473
    2.247 0.0023114 466 472
    2.252 0.0022041 414 472
    2.257 0.0021236 453 471
    2.262 0.0024507 496 470
    2.267 0.0022893 472 469
    2.272 0.0024029 448 468
    2.277 0.0023795 454 467
    2.282 0.0022041 425 466
    2.287 0.0023114 436 465
    2.292 0.0022041 467 465
    2.297 0.0023114 399 464
    2.302 0.0024507 462 463
    2.307 0.0024507 442 462
    2.312 0.0023565 398 461
    2.317 0.0024267 443 460
    2.322 0.0022676 476 459
    2.327 0.0023795 408 459
    2.332 0.0023795 425 458
    2.337 0.0023114 469 457
    2.342 0.0023338 461 456
    2.347 0.0024267 445 455
    2.352 0.0023338 509 454
    2.357 0.0023338 462 454
    2.362 0.0024752 436 453
    2.367 0.0025000 394 452
    2.372 0.0022041 487 451
    2.377 0.0022461 481 450
    2.382 0.0023338 453 450
    2.387 0.0024507 486 449
    2.392 0.0025000 476 448
    2.397 0.0024507 467 447
    2.402 0.0025767 467 446
    2.407 0.0022461 478 446
    2.412 0.0025767 418 445
    2.417 0.0024029 507 444
    2.422 0.0023338 461 443
    2.427 0.0025000 437 442
    2.432 0.0025252 404 442
    2.437 0.0024029 449 441
    2.442 0.0025767 381 440
    2.447 0.0024029 447 439
    2.452 0.0024029 446 439
    2.457 0.0023795 426 438
    2.462 0.0025000 442 437
    2.467 0.0027412 394 436
    2.472 0.0026846 432 436
    2.477 0.0025252 442 435
    2.482 0.0024507 440 434
    2.487 0.0024752 435 433
    2.492 0.0025000 431 433
    2.497 0.0024507 397 432
    2.502 0.0023338 461 431
    2.507 0.0026298 410 431
    2.512 0.0026846 412 430
    2.517 0.0025508 466 429
    2.522 0.0025252 424 428
    2.527 0.0022676 474 428
    2.532 0.0024029 449 427
    2.537 0.0026298 408 426
    2.542 0.0025767 418 426
    2.547 0.0026031 414 425
    2.552 0.0026298 460 424
    2.557 0.0023338 462 424
    2.562 0.0023795 452 423
    2.567 0.0026031 415 422
    2.572 0.0025508 394 421
    2.577 0.0024267 474 421
    2.582 0.0026846 479 420
    2.587 0.0026570 407 419
    2.592 0.0025252 427 419
    2.597 0.0027412 393 418
    2.602 0.0027127 397 417
    2.607 0.0025508 416 417
    2.612 0.0025000 428 416
    2.617 0.0024267 445 415
    2.622 0.0026031 412 415
    2.627 0.0026031 414 414
    2.632 0.0025000 432 414
    2.637 0.0026570 404 413
    2.642 0.0027412 392 412
    2.647 0.0027701 388 412
    2.652 0.0025767 393 411
    2.657 0.0025252 424 410
    2.662 0.0026298 409 410
    2.667 0.0025767 391 409
    2.672 0.0025000 431 408
    2.677 0.0024029 446 408
    2.682 0.0027995 365 407
    2.687 0.0025000 420 407
    2.692 0.0025767 418 406
    2.697 0.0026846 377 405
    2.702 0.0023795 453 405
    2.707 0.0026298 425 404
    2.712 0.0026298 389 404
    2.717 0.0025508 420 403
    2.722 0.0027412 415 402
    2.727 0.0026031 414 402
    2.732 0.0027701 387 401
    2.737 0.0027412 393 401
    2.742 0.0025767 408 400
    2.747 0.0024752 433 399
    2.752 0.0025767 416 399
    2.757 0.0026298 360 398
    2.762 0.0026570 405 398
    2.767 0.0028905 372 397
    2.772 0.0026298 375 397
    2.777 0.0027127 367 396
    2.782 0.0027701 387 395
    2.787 0.0025767 416 395
    2.792 0.0027412 393 394
    2.797 0.0025000 429 394
    2.802 0.0027127 396 393
    2.807 0.0025767 417 393
    2.812 0.0025000 428 392
    2.817 0.0027995 384 392
    2.822 0.0028597 342 391
    2.827 0.0026570 446 390
    2.832 0.0027995 397 390
    2.837 0.0029218 366 389
    2.842 0.0029537 363 389
    2.847 0.0029537 374 388
    2.852 0.0027412 390 388
    2.857 0.0029861 380 387
    2.862 0.0025508 420 387
    2.867 0.0028905 374 386
    2.872 0.0028597 353 386
    2.877 0.0031210 343 385
    2.882 0.0027127 394 385
    2.887 0.0026298 409 384
    2.892 0.0026570 325 384
    2.897 0.0028293 378 383
    2.902 0.0027412 393 383
    2.907 0.0027701 336 382
    2.912 0.0029537 393 382
    2.917 0.0027127 395 381
    2.922 0.0029218 369 381
    2.927 0.0029218 368 380
    2.932 0.0027412 355 380
    2.937 0.0029537 365 379
    2.942 0.0028293 419 379
    2.947 0.0030524 351 378
    2.952 0.0028905 328 378
    2.957 0.0027701 386 377
    2.962 0.0028597 377 377
    2.967 0.0028597 377 376
    2.972 0.0029537 365 376
    2.977 0.0027995 384 375
    2.982 0.0027701 339 375
    2.987 0.0030190 353 374
    2.992 0.0029861 358 374
    2.997 0.0028597 374 373
    3.002 0.0029537 365 373
    3.007 0.0029218 408 373
    3.012 0.0031919 336 373
    3.017 0.0027995 410 372
    3.022 0.0028293 378 372
    3.027 0.0027701 400 372
    3.032 0.0028293 428 372
    3.037 0.0028597 374 371
    3.042 0.0027701 387 371
    3.047 0.0028597 425 371
    3.052 0.0030190 356 371
    3.057 0.0029218 367 371
    3.062 0.0027127 315 370
    3.067 0.0027995 382 370
    3.072 0.0030190 355 370
    3.077 0.0030524 409 370
    3.082 0.0028597 376 370
    3.087 0.0028905 383 370
    3.092 0.0028293 381 370
    3.097 0.0026031 412 370
    3.102 0.0028293 377 370
    3.107 0.0027127 397 370
    3.112 0.0028905 406 370
    3.117 0.0029218 366 370
    3.122 0.0030190 354 370
    3.127 0.0027701 349 370
    3.132 0.0026570 334 370
    3.137 0.0027701 386 370
    3.142 0.0027995 384 370
    3.147 0.0027701 387 370
    3.152 0.0026031 364 371
    3.157 0.0028293 361 371
    3.162 0.0026298 313 371
    3.167 0.0028293 378 372
    3.172 0.0026846 401 372
    3.177 0.0026846 401 373
    3.182 0.0029537 361 374
    3.187 0.0027995 391 374
    3.192 0.0029861 359 375
    3.197 0.0028905 371 376
    3.202 0.0026570 404 378
    3.207 0.0025508 421 379
    3.212 0.0028293 380 381
    3.217 0.0024507 362 383
    3.222 0.0028597 374 386
    3.227 0.0026846 400 389
    3.232 0.0026298 361 393
    3.237 0.0025000 429 398
    3.242 0.0025252 426 405
    3.247 0.0025252 423 416
    3.252 0.0024507 438 435
    3.257 0.0022250 480 477
    3.262 0.0022461 498 531
    3.267 0.0027127 393 371
    3.272 0.0029861 314 358
    3.277 0.0030524 338 355
    3.282 0.0030190 356 354
    3.287 0.0028597 381 354
    3.292 0.0028293 321 353
    3.297 0.0031562 340 353
    3.302 0.0029218 367 353
    3.307 0.0027701 385 353
    3.312 0.0030864 325 353
    3.317 0.0030190 375 353
    3.322 0.0031210 342 353
    3.327 0.0033412 321 353
    3.332 0.0031919 336 353
    3.337 0.0030190 301 354
    3.342 0.0030864 382 354
    3.347 0.0028597 373 354
    3.352 0.0030190 397 354
    3.357 0.0030190 354 355
    3.362 0.0027127 395 355
    3.367 0.0029861 390 356
    3.372 0.0030190 406 356
    3.377 0.0031919 336 357
    3.382 0.0029861 369 357
    3.387 0.0029537 334 358
    3.392 0.0028597 376 359
    3.397 0.0028293 333 359
    3.402 0.0030864 385 360
    3.407 0.0030524 352 361
    3.412 0.0029861 358 362
    3.417 0.0029861 360 364
    3.422 0.0028905 422 365
    3.427 0.0028597 408 367
    3.432 0.0030190 355 369
    3.437 0.0027127 393 371
    3.442 0.0029861 359 373
    3.447 0.0024752 430 376
    3.452 0.0025767 416 379
    3.457 0.0027127 394 383
    3.462 0.0029218 378 388
    3.467 0.0027412 388 394
    3.472 0.0025252 425 401
    3.477 0.0024029 444 412
    3.482 0.0025767 416 428
    3.487 0.0021042 509 455
    3.492 0.0020291 528 487
    3.497 0.0019930 536 539
    3.502 0.0026298 450 395
    3.507 0.0030524 351 352
    3.512 0.0028293 396 344
    3.517 0.0031562 361 341
    3.522 0.0033412 319 339
    3.527 0.0032283 329 338
    3.532 0.0031210 344 337
    3.537 0.0031919 334 336
    3.542 0.0028905 371 335
    3.547 0.0031919 337 335
    3.552 0.0031562 340 335
    3.557 0.0033029 386 334
    3.562 0.0029537 361 334
    3.567 0.0035013 335 333
    3.572 0.0032653 326 333
    3.577 0.0031562 337 333
    3.582 0.0033029 301 332
    3.587 0.0031210 377 332
    3.592 0.0031562 325 332
    3.597 0.0035013 306 332
    3.602 0.0032653 328 331
    3.607 0.0027995 383 331
    3.612 0.0032283 362 331
    3.617 0.0030524 375 331
    3.622 0.0031562 343 330
    3.627 0.0033412 318 330
    3.632 0.0031210 343 330
    3.637 0.0030864 346 330
    3.642 0.0034199 313 329
    3.647 0.0030524 351 329
    3.652 0.0031210 348 329
    3.657 0.0036731 292 329
    3.662 0.0035013 304 329
    3.667 0.0030864 321 328
    3.672 0.0033412 374 328
    3.677 0.0031562 276 328
    3.682 0.0030524 364 328
    3.687 0.0030524 320 327
    3.692 0.0033412 367 327
    3.697 0.0036731 290 327
    3.702 0.0035013 378 327
    3.707 0.0032653 328 326
    3.712 0.0032653 329 326
    3.717 0.0031919 335 326
    3.722 0.0030864 293 326
    3.727 0.0034199 312 326
    3.732 0.0030864 345 325
    3.737 0.0031562 303 325
    3.742 0.0032283 332 325
    3.747 0.0031210 287 325
    3.752 0.0034199 312 325
    3.757 0.0037638 283 324
    3.762 0.0031919 319 324
    3.767 0.0033802 316 324
    3.772 0.0032653 326 324
    3.777 0.0034602 309 324
    3.782 0.0035013 305 323
    3.787 0.0031562 336 323
    3.792 0.0031919 371 323
    3.797 0.0031562 337 323
    3.802 0.0031562 339 323
    3.807 0.0035013 305 322
    3.812 0.0033802 316 322
    3.817 0.0030864 346 322
    3.822 0.0034199 311 322
    3.827 0.0031562 338 322
    3.832 0.0028293 376 321
    3.837 0.0033802 317 321
    3.842 0.0032653 325 321
    3.847 0.0033412 321 321
    3.852 0.0035431 303 321
    3.857 0.0034199 313 320
    3.862 0.0035431 280 320
    3.867 0.0036290 294 320
    3.872 0.0034199 311 320
    3.877 0.0034602 308 320
    3.882 0.0036731 291 320
    3.887 0.0032283 332 319
    3.892 0.0034602 349 319
    3.897 0.0034602 307 319
    3.902 0.0034199 313 319
    3.907 0.0035013 305 319
    3.912 0.0032283 330 318
    3.917 0.0036290 295 318
    3.922 0.0032283 332 318
    3.927 0.0033412 326 318
    3.932 0.0032283 331 318
    3.937 0.0035431 339 318
    3.942 0.0033412 308 317
    3.947 0.0035013 305 317
    3.952 0.0033802 332 317
    3.957 0.0037180 356 317
    3.962 0.0034199 311 317
    3.967 0.0035856 297 317
    3.972 0.0032653 329 316
    3.977 0.0037638 283 316
    3.982 0.0035431 300 316
    3.987 0.0035856 296 316
    3.992 0.0033412 319 316
    3.997 0.0030864 345 316
    4.002 0.0034602 310 316
    4.007 0.0033802 315 315
    4.012 0.0033802 281 315
    4.017 0.0035856 297 315
    4.022 0.0035431 299 315
    4.027 0.0034602 349 315
    4.032 0.0035013 306 315
    4.037 0.0037180 325 315
    4.042 0.0035431 302 314
    4.047 0.0034199 307 314
    4.052 0.0035431 300 314
    4.057 0.0034602 330 314
    4.062 0.0036290 308 314
    4.067 0.0033802 315 315
    4.072 0.0034602 309 316
    4.077 0.0035013 336 316
    4.082 0.0032283 368 317
    4.087 0.0032283 280 318
    4.092 0.0037638 298 318
    4.097 0.0032653 341 319
    4.102 0.0031562 277 320
    4.107 0.0033029 366 321
    4.112 0.0036731 288 322
    4.117 0.0035013 303 323
    4.122 0.0031562 337 324
    4.127 0.0031210 340 325
    4.132 0.0032653 275 327
    4.137 0.0034199 312 328
    4.142 0.0032653 290 329
    4.147 0.0032653 362 331
    4.152 0.0035856 299 333
    4.157 0.0031562 303 334
    4.162 0.0031562 337 336
    4.167 0.0031210 341 339
    4.172 0.0033029 322 341
    4.177 0.0032283 332 343
    4.182 0.0033029 322 346
    4.187 0.0030524 319 349
    4.192 0.0028905 366 353
    4.197 0.0028293 375 357
    4.202 0.0028905 387 361
    4.207 0.0030190 354 367
    4.212 0.0028293 421 372
    4.217 0.0030864 359 379
    4.222 0.0026846 397 387
    4.227 0.0028293 376 397
    4.232 0.0024752 422 410
    4.237 0.0023338 455 427
    4.242 0.0022461 476 450
    4.247 0.0021236 434 486
    4.252 0.0019069 581 550
    4.257 0.0016000 664 712
    4.262 0.0021433 443 473
    4.267 0.0029861 357 340
    4.272 0.0029861 355 322
    4.277 0.0035431 299 316
    4.282 0.0033029 269 313
    4.287 0.0033802 313 312
    4.292 0.0033802 314 311
    4.297 0.0033802 316 310
    4.302 0.0033029 321 309
    4.307 0.0032653 351 309
    4.312 0.0031562 313 308
    4.317 0.0035431 328 308
    4.322 0.0032653 325 308
    4.327 0.0033412 318 308
    4.332 0.0035431 299 308
    4.337 0.0038579 276 307
    4.342 0.0036290 321 307
    4.347 0.0034199 345 307
    4.352 0.0035431 263 307
    4.357 0.0033802 316 307
    4.362 0.0037180 265 307
    4.367 0.0036731 286 307
    4.372 0.0035431 299 307
    4.377 0.0034199 310 307
    4.382 0.0034199 277 307
    4.387 0.0034602 306 307
    4.392 0.0033802 282 306
    4.397 0.0034602 306 306
    4.402 0.0033802 313 306
    4.407 0.0033412 345 306
    4.412 0.0033802 342 306
    4.417 0.0034199 348 306
    4.422 0.0031562 339 306
    4.427 0.0031919 332 306
    4.432 0.0034602 330 306
    4.437 0.0037638 283 306
    4.442 0.0034199 288 306
    4.447 0.0032653 325 306
    4.452 0.0035856 298 306
    4.457 0.0038104 279 307
    4.462 0.0040058 264 307
    4.467 0.0035013 304 308
    4.472 0.0032653 255 308
    4.477 0.0036290 294 308
    4.482 0.0036731 355 309
    4.487 0.0035856 355 309
    4.492 0.0032283 329 310
    4.497 0.0033029 322 310
    4.502 0.0034602 306 311
    4.507 0.0034602 308 311
    4.512 0.0033029 323 312
    4.517 0.0033802 272 313
    4.522 0.0038579 338 314
    4.527 0.0035013 302 314
    4.532 0.0037638 282 315
    4.537 0.0032653 327 316
    4.542 0.0035431 330 317
    4.547 0.0033029 316 319
    4.552 0.0032653 325 320
    4.557 0.0031919 361 322
    4.562 0.0031562 316 323
    4.567 0.0035431 298 325
    4.572 0.0032283 329 327
    4.577 0.0033412 317 330
    4.582 0.0028293 374 333
    4.587 0.0033029 323 337
    4.592 0.0027995 380 341
    4.597 0.0033412 342 347
    4.602 0.0031562 335 354
    4.607 0.0027412 387 364
    4.612 0.0026298 428 380
    4.617 0.0024267 440 410
    4.622 0.0021236 502 467
    4.627 0.0023114 427 369
    4.632 0.0034199 302 319
    4.637 0.0030190 319 311
    4.642 0.0036731 351 307
    4.647 0.0031919 334 306
    4.652 0.0037180 287 305
    4.657 0.0037638 281 305
    4.662 0.0035013 302 304
    4.667 0.0033412 317 304
    4.672 0.0037180 338 304
    4.677 0.0035013 303 304
    4.682 0.0037638 282 304
    4.687 0.0033802 316 303
    4.692 0.0033802 316 303
    4.697 0.0035856 295 303
    4.702 0.0031919 250 303
    4.707 0.0036290 294 303
    4.712 0.0035856 298 303
    4.717 0.0033412 319 303
    4.722 0.0037180 285 303
    4.727 0.0036731 262 303
    4.732 0.0033029 334 303
    4.737 0.0033802 316 303
    4.742 0.0034602 287 303
    4.747 0.0035013 304 304
    4.752 0.0033412 317 304
    4.757 0.0035013 303 305
    4.762 0.0033802 263 306
    4.767 0.0033802 261 308
    4.772 0.0039555 348 309
    4.777 0.0033412 364 311
    4.782 0.0033412 348 313
    4.787 0.0034199 309 315
    4.792 0.0031210 341 317
    4.797 0.0034199 310 319
    4.802 0.0033029 320 323
    4.807 0.0031210 342 326
    4.812 0.0033802 315 326
    4.817 0.0034199 365 325
    4.822 0.0031562 335 326
    4.827 0.0032653 352 328
    4.832 0.0033029 321 331
    4.837 0.0033802 313 333
    4.842 0.0034602 307 337
    4.847 0.0032283 297 340
    4.852 0.0031562 391 344
    4.857 0.0031562 393 349
    4.862 0.0030864 343 354
    4.867 0.0031210 341 359
    4.872 0.0027701 321 366
    4.877 0.0029861 356 373
    4.882 0.0026846 395 382
    4.887 0.0026031 407 392
    4.892 0.0026846 396 404
    4.897 0.0025767 410 419
    4.902 0.0023114 458 440
    4.907 0.0023565 451 467
    4.912 0.0021042 506 510
    4.917 0.0017654 599 585
    4.922 0.0014027 758 764
    4.927 0.0019753 515 555
    4.932 0.0032653 325 354
    4.937 0.0031210 304 333
    4.942 0.0033802 313 333
    4.947 0.0034602 330 311
    4.952 0.0031919 331 307
    4.957 0.0032283 328 305
    4.962 0.0035431 299 304
    4.967 0.0031210 259 303
    4.972 0.0033029 320 302
    4.977 0.0033802 313 302
    4.982 0.0033412 319 301
    4.987 0.0035431 351 301
    4.992 0.0035856 296 301
    4.997 0.0035431 296 301
    5.002 0.0033412 319 301
    5.007 0.0031919 331 301
    5.012 0.0032283 262 301
    5.017 0.0029218 362 301
    5.022 0.0031210 338 301
    5.027 0.0034199 279 301
    5.032 0.0035013 303 301
    5.037 0.0035431 301 301
    5.042 0.0036290 336 301
    5.047 0.0033029 321 301
    5.052 0.0034199 312 301
    5.057 0.0033802 314 301
    5.062 0.0031919 334 301
    5.067 0.0034602 306 301
    5.072 0.0032653 325 301
    5.077 0.0037180 310 301
    5.082 0.0035013 302 301
    5.087 0.0040570 319 301
    5.092 0.0036731 288 301
    5.097 0.0034602 308 301
    5.102 0.0033029 322 301
    5.107 0.0032653 317 301
    5.112 0.0039555 302 301
    5.117 0.0035431 301 301
    5.122 0.0035013 305 301
    5.127 0.0036290 337 301
    5.132 0.0035856 294 301
    5.137 0.0036290 291 301
    5.142 0.0037180 287 301
    5.147 0.0037638 283 301
    5.152 0.0039555 346 301
    5.157 0.0036290 291 301
    5.162 0.0039555 268 301
    5.167 0.0037180 309 301
    5.172 0.0033412 298 301
    5.177 0.0032653 325 301
    5.182 0.0036731 348 301
    5.187 0.0036731 338 301
    5.192 0.0033029 322 301
    5.197 0.0033412 348 301
    5.202 0.0042719 249 301
    5.207 0.0032283 264 301
    5.212 0.0033802 313 301
    5.217 0.0037638 340 301
    5.222 0.0034199 308 301
    5.227 0.0036290 271 301
    5.232 0.0038579 285 301
    5.237 0.0033802 262 301
    5.242 0.0036731 351 301
    5.247 0.0039063 273 301
    5.252 0.0036731 313 301
    5.257 0.0035431 298 301
    5.262 0.0034199 321 301
    5.267 0.0038579 275 301
    5.272 0.0032283 329 301
    5.277 0.0040058 266 301
    5.282 0.0032653 324 302
    5.287 0.0035013 305 302
    5.292 0.0036290 291 302
    5.297 0.0034199 265 302
    5.302 0.0034602 307 302
    5.307 0.0036731 289 302
    5.312 0.0035856 296 302
    5.317 0.0036290 314 302
    5.322 0.0034602 307 302
    5.327 0.0035013 304 303
    5.332 0.0033802 266 303
    5.337 0.0036290 291 303
    5.342 0.0036290 324 303
    5.347 0.0036731 264 304
    5.352 0.0038579 340 304
    5.357 0.0035431 304 304
    5.362 0.0036731 288 305
    5.367 0.0036731 290 306
    5.372 0.0034199 303 307
    5.377 0.0035013 304 310
    5.382 0.0033802 315 314
    5.387 0.0035856 296 304
    5.392 0.0034602 282 302
    5.397 0.0037180 335 302
    5.402 0.0034199 308 302
    5.407 0.0034602 305 302
    5.412 0.0035856 294 302
    5.417 0.0033029 321 302
    5.422 0.0036290 292 302
    5.427 0.0037180 286 302
    5.432 0.0035856 296 302
    5.437 0.0035856 297 302
    5.442 0.0035856 265 302
    5.447 0.0033029 325 302
    5.452 0.0037638 282 302
    5.457 0.0031919 354 302
    5.462 0.0035431 300 302
    5.467 0.0036731 287 302
    5.472 0.0034199 290 302
    5.477 0.0035856 296 302
    5.482 0.0036731 325 302
    5.487 0.0035856 297 302
    5.492 0.0036290 291 302
    5.497 0.0035856 333 302
    5.502 0.0037180 285 302
    5.507 0.0038104 278 302
    5.512 0.0034199 309 302
    5.517 0.0035856 294 302
    5.522 0.0037180 284 302
    5.527 0.0032653 280 302
    5.532 0.0037638 269 302
    5.537 0.0035013 304 302
    5.542 0.0036731 290 302
    5.547 0.0033029 335 302
    5.552 0.0037638 332 302
    5.557 0.0035013 302 302
    5.562 0.0035013 333 303
    5.567 0.0036290 292 303
    5.572 0.0037180 287 303
    5.577 0.0037638 282 303
    5.582 0.0039063 271 303
    5.587 0.0034199 310 303
    5.592 0.0035856 295 303
    5.597 0.0037180 326 303
    5.602 0.0036731 255 303
    5.607 0.0035856 294 303
    5.612 0.0037180 351 303
    5.617 0.0037180 284 303
    5.622 0.0033029 322 303
    5.627 0.0035856 295 303
    5.632 0.0034199 310 303
    5.637 0.0036290 292 303
    5.642 0.0036731 313 303
    5.647 0.0034602 307 303
    5.652 0.0033412 339 303
    5.657 0.0036290 276 303
    5.662 0.0038104 278 303
    5.667 0.0035013 304 303
    5.672 0.0036290 293 303
    5.677 0.0038579 297 303
    5.682 0.0036290 273 304
    5.687 0.0037180 288 304
    5.692 0.0035431 323 304
    5.697 0.0036731 315 304
    5.702 0.0042166 303 304
    5.707 0.0036731 325 304
    5.712 0.0036290 319 304
    5.717 0.0035431 297 304
    5.722 0.0036731 289 304
    5.727 0.0035856 340 304
    5.732 0.0036731 317 304
    5.737 0.0036731 290 304
    5.742 0.0035856 294 304
    5.747 0.0034602 305 304
    5.752 0.0035431 297 304
    5.757 0.0037180 277 304
    5.762 0.0035856 296 304
    5.767 0.0031919 332 304
    5.772 0.0032653 324 304
    5.777 0.0034602 308 305
    5.782 0.0036290 293 305
    5.787 0.0039063 272 305
    5.792 0.0037638 268 305
    5.797 0.0035856 296 305
    5.802 0.0036731 339 305
    5.807 0.0036731 289 305
    5.812 0.0030524 311 305
    5.817 0.0037180 339 305
    5.822 0.0037638 282 305
    5.827 0.0036290 285 305
    5.832 0.0035013 303 305
    5.837 0.0031919 331 305
    5.842 0.0035856 295 305
    5.847 0.0033029 322 305
    5.852 0.0033802 267 305
    5.857 0.0033412 316 305
    5.862 0.0035431 299 306
    5.867 0.0034199 311 306
    5.872 0.0032653 315 306
    5.877 0.0035431 299 306
    5.882 0.0033412 326 306
    5.887 0.0035431 352 306
    5.892 0.0034199 312 306
    5.897 0.0035431 352 306
    5.902 0.0036731 290 306
    5.907 0.0033802 315 306
    5.912 0.0036290 292 306
    5.917 0.0035856 265 307
    5.922 0.0037180 285 307
    5.927 0.0037638 276 307
    5.932 0.0037638 283 308
    5.937 0.0037180 341 308
    5.942 0.0036731 288 309
    5.947 0.0030190 349 309
    5.952 0.0036290 292 310
    5.957 0.0035431 297 310
    5.962 0.0035013 314 311
    5.967 0.0034602 306 312
    5.972 0.0032653 323 312
    5.977 0.0032653 326 313
    5.982 0.0031210 339 314
    5.987 0.0033412 294 315
    5.992 0.0036731 290 316
    5.997 0.0033802 322 317
    6.002 0.0034602 307 318
    6.007 0.0033802 314 320
    6.012 0.0031562 337 322
    6.017 0.0033412 370 324
    6.022 0.0033412 315 326
    6.027 0.0032653 332 329
    6.032 0.0033029 319 333
    6.037 0.0027412 282 339
    6.042 0.0028293 374 348
    6.047 0.0027701 381 364
    6.052 0.0027412 385 379
    6.057 0.0029861 356 340
    6.062 0.0031919 333 339
    6.067 0.0028293 376 335
    6.072 0.0033412 338 315
    6.077 0.0034199 335 312
    6.082 0.0035856 296 311
    6.087 0.0033029 319 310
    6.092 0.0031562 336 310
    6.097 0.0030864 292 310
    6.102 0.0035856 310 310
    6.107 0.0034199 280 310
    6.112 0.0036731 288 310
    6.117 0.0033802 312 310
    6.122 0.0032653 325 310
    6.127 0.0034602 306 310
    6.132 0.0034199 310 310
    6.137 0.0034602 358 310
    6.142 0.0033029 329 310
    6.147 0.0032283 327 311
    6.152 0.0031562 335 311
    6.157 0.0031919 332 311
    6.162 0.0032283 327 312
    6.167 0.0037638 281 312
    6.172 0.0036731 290 312
    6.177 0.0034199 309 313
    6.182 0.0034199 341 313
    6.187 0.0033412 343 313
    6.192 0.0035856 312 313
    6.197 0.0034199 288 314
    6.202 0.0034199 263 314
    6.207 0.0033029 319 314
    6.212 0.0035431 298 314
    6.217 0.0032283 327 315
    6.222 0.0033802 314 315
    6.227 0.0035431 300 315
    6.232 0.0035013 304 316
    6.237 0.0033802 312 316
    6.242 0.0032653 324 316
    6.247 0.0032283 328 317
    6.252 0.0036731 288 317
    6.257 0.0031210 340 318
    6.262 0.0033412 337 318
    6.267 0.0030190 350 319
    6.272 0.0032283 360 319
    6.277 0.0032653 274 320
    6.282 0.0031210 339 321
    6.287 0.0036731 363 322
    6.292 0.0031919 298 323
    6.297 0.0032653 325 324
    6.302 0.0036731 287 326
    6.307 0.0031562 330 330
    6.312 0.0031919 367 333
    6.317 0.0032653 324 326
    6.322 0.0030864 281 326
    6.327 0.0031210 341 327
    6.332 0.0031562 335 328
    6.337 0.0029861 381 330
    6.342 0.0030190 371 333
    6.347 0.0029218 364 337
    6.352 0.0029861 353 343
    6.357 0.0029861 352 350
    6.362 0.0026031 360 358
    6.367 0.0028293 421 368
    6.372 0.0024267 437 378
    6.377 0.0025508 414 389
    6.382 0.0027127 389 401
    6.387 0.0025000 436 415
    6.392 0.0024267 474 429
    6.397 0.0024267 438 445
    6.402 0.0023338 398 462
    6.407 0.0022250 498 481
    6.412 0.0022250 478 502
    6.417 0.0019753 547 526
    6.422 0.0018263 578 553
    6.427 0.0016525 640 583
    6.432 0.0015140 698 617
    6.437 0.0015023 702 657
    6.442 0.0014457 740 704
    6.447 0.0013616 778 760
    6.452 0.0011337 935 828
    6.457 0.0011037 818 912
    6.462 0.0009827 1078 1015
    6.467 0.0009409 1128 1139
    6.472 0.0008353 1234 1257
    6.477 0.0007673 1249 1273
    6.482 0.0010142 1041 1079
    6.487 0.0014240 870 815
    6.492 0.0016797 631 633
    6.497 0.0021236 499 528
    6.502 0.0020661 435 467
    6.507 0.0023565 450 429
    6.512 0.0025252 420 404
    6.517 0.0024507 401 386
    6.522 0.0026846 393 374
    6.527 0.0027412 387 365
    6.532 0.0027412 387 358
    6.537 0.0028293 373 352
    6.542 0.0030524 346 348
    6.547 0.0029861 365 345
    6.552 0.0028293 374 342
    6.557 0.0030864 343 340
    6.562 0.0027995 379 338
    6.567 0.0031562 336 337
    6.572 0.0030524 348 336
    6.577 0.0029218 364 335
    6.582 0.0030524 347 335
    6.587 0.0030864 285 335
    6.592 0.0029861 355 335
    6.597 0.0030524 326 335
    6.602 0.0030524 373 336
    6.607 0.0031919 330 338
    6.612 0.0027412 384 339
    6.617 0.0028293 376 340
    6.622 0.0027127 392 340
    6.627 0.0029537 357 341
    6.632 0.0026846 394 341
    6.637 0.0029537 357 342
    6.642 0.0026846 376 343
    6.647 0.0028597 369 344
    6.652 0.0024267 436 345
    6.657 0.0027412 384 346
    6.662 0.0027127 389 348
    6.667 0.0027701 382 350
    6.672 0.0028597 370 353
    6.677 0.0027995 376 355
    6.682 0.0027127 408 359
    6.687 0.0026846 323 363
    6.692 0.0028597 371 369
    6.697 0.0024029 439 378
    6.702 0.0024507 430 391
    6.707 0.0023565 450 411
    6.712 0.0022250 477 439
    6.717 0.0021633 491 471
    6.722 0.0019407 545 506
    6.727 0.0017955 588 546
    6.732 0.0018740 564 589
    6.737 0.0017507 604 636
    6.742 0.0015259 692 687
    6.747 0.0014240 744 744
    6.752 0.0013717 769 806
    6.757 0.0012847 824 875
    6.762 0.0011111 1000 952
    6.767 0.0010610 1075 1038
    6.772 0.0009072 1164 1135
    6.777 0.0008451 1253 1246
    6.782 0.0007631 1387 1374
    6.787 0.0006999 1523 1526
    6.792 0.0005806 1697 1705
    6.797 0.0005213 2026 1924
    6.802 0.0004585 2245 2196
    6.807 0.0003937 2461 2550
    6.812 0.0003306 3062 3017
    6.817 0.0002825 3549 3650
    6.822 0.0002381 4436 4366
    6.827 0.0002434 4346 4308
    6.832 0.0004269 2475 2838
    6.837 0.0006782 1557 1676
    6.842 0.0009766 1084 1131
    6.847 0.0011728 899 888
    6.852 0.0012847 822 778
    6.857 0.0016525 599 622
    6.862 0.0018904 557 540
    6.867 0.0019930 530 498
    6.872 0.0021042 504 469
    6.877 0.0022893 419 449
    6.882 0.0021633 468 434
    6.887 0.0023338 454 424
    6.892 0.0022893 446 418
    6.897 0.0023795 403 417
    6.902 0.0024267 462 424
    6.907 0.0024029 441 419
    6.912 0.0025767 410 386
    6.917 0.0026031 404 378
    6.922 0.0024029 439 376
    6.927 0.0025000 424 374
    6.932 0.0025508 414 374
    6.937 0.0025252 417 376
    6.942 0.0022893 392 378
    6.947 0.0024752 427 382
    6.952 0.0024752 334 387
    6.957 0.0024267 436 395
    6.962 0.0021836 441 407
    6.967 0.0020661 512 410
    6.972 0.0020291 521 418
    6.977 0.0020475 430 435
    6.982 0.0019407 491 460
    6.987 0.0016660 532 503
    6.992 0.0013418 788 561
    6.997 0.0011569 910 655
    7.002 0.0010473 873 810
    7.007 0.0009239 932 995
    7.012 0.0008257 1278 1205
    7.017 0.0007073 1492 1435
    7.022 0.0006007 1755 1686
    7.027 0.0005260 1962 1960
    7.032 0.0004726 2369 2261
    7.037 0.0004340 2557 2591
    7.042 0.0003785 2788 2956
    7.047 0.0003177 3321 3360
    7.052 0.0002973 3551 3814
    7.057 0.0002670 3955 4326
    7.062 0.0002214 4774 4913
    7.067 0.0001934 5480 5587
    7.072 0.0001606 6577 6382
    7.077 0.0001411 7484 7324
    7.082 0.0001226 8373 8481
    7.087 0.0001018 10365 9913
    7.092 0.0000845 12493 11773
    7.097 0.0000728 14324 14237
    7.102 0.0000572 17842 17939
    7.107 0.0000449 23531 23847
    7.112 0.0000357 32013 31635
    7.117 0.0000457 23115 21023
    7.122 0.0001205 8748 7680
    7.127 0.0002834 3721 3777
    7.132 0.0005383 1962 2421
    7.137 0.0007188 1469 1760
    7.142 0.0009705 1365 1407
    7.147 0.0011261 937 1190
    7.152 0.0011809 891 1055
    7.157 0.0014348 977 967
    7.162 0.0013516 869 912
    7.167 0.0013418 888 882
    7.172 0.0013820 761 876
    7.177 0.0012755 825 897
    7.182 0.0011413 922 965
    7.187 0.0009183 1237 1140
    7.192 0.0010750 1023 950
    7.197 0.0015873 664 661
    7.202 0.0017507 600 613
    7.207 0.0020475 603 595
    7.212 0.0020291 522 588
    7.217 0.0019753 613 584
    7.222 0.0020291 519 584
    7.227 0.0018740 561 587
    7.232 0.0017654 599 591
    7.237 0.0018263 576 595
    7.242 0.0017803 592 598
    7.247 0.0015873 666 610
    7.252 0.0016000 612 639
    7.257 0.0013820 656 675
    7.262 0.0013223 796 720
    7.267 0.0012226 863 778
    7.272 0.0011261 937 859
    7.277 0.0009827 1072 973
    7.282 0.0008550 1098 1133
    7.287 0.0007846 1343 1336
    7.292 0.0006962 1518 1575
    7.297 0.0005536 1806 1846
    7.302 0.0005165 2024 2152
    7.307 0.0004377 2406 2491
    7.312 0.0003800 2778 2830
    7.317 0.0003258 3222 3219
    7.322 0.0002796 3653 3662
    7.327 0.0002610 4034 4154
    7.332 0.0002221 4658 4709
    7.337 0.0002041 5164 5334
    7.342 0.0001639 6427 6049
    7.347 0.0001407 7482 6869
    7.352 0.0001303 7874 7830
    7.357 0.0001151 9153 8961
    7.362 0.0001004 10495 10329
    7.367 0.0000883 11933 11993
    7.372 0.0000756 13935 14078
    7.377 0.0000635 16597 16661
    7.382 0.0000537 19642 19719
    7.387 0.0000462 22672 22334
    7.392 0.0000470 21338 21314
    7.397 0.0000705 15359 15594
    7.402 0.0001151 9850 9888
    7.407 0.0001610 6541 6372
    7.412 0.0002310 4319 4434
    7.417 0.0002993 3516 3271
    7.422 0.0003875 2714 2553
    7.427 0.0004767 2191 2068
    7.432 0.0005669 1855 1733
    7.437 0.0006782 1552 1488
    7.442 0.0008163 1280 1306
    7.447 0.0008805 1196 1166
    7.452 0.0009526 1105 1057
    7.457 0.0011413 1054 970
    7.462 0.0011891 884 901
    7.467 0.0013223 760 846
    7.472 0.0013418 783 802
    7.477 0.0013717 827 769
    7.482 0.0015500 680 746
    7.487 0.0015023 690 734
    7.492 0.0015259 693 734
    7.497 0.0014457 793 745
    7.502 0.0014027 750 764
    7.507 0.0013223 795 791
    7.512 0.0012486 844 824
    7.517 0.0012056 871 865
    7.522 0.0011569 893 913
    7.527 0.0011037 956 969
    7.532 0.0009827 1069 1035
    7.537 0.0009295 1133 1112
    7.542 0.0009467 1110 1197
    7.547 0.0009018 1165 1295
    7.552 0.0007589 1443 1416
    7.557 0.0006889 1527 1564
    7.562 0.0005920 1739 1747
    7.567 0.0005562 2079 1988
    7.572 0.0004873 2164 2303
    7.577 0.0004251 2479 2536
    7.582 0.0003468 3082 3009
    7.587 0.0003111 3382 3588
    7.592 0.0002932 3585 3780
    7.597 0.0002601 4050 4060
    7.602 0.0003614 2917 3057
    7.607 0.0006508 1621 1812
    7.612 0.0009239 1139 1209
    7.617 0.0011569 908 920
    7.622 0.0014133 744 750
    7.627 0.0016797 662 659
    7.632 0.0018579 565 603
    7.637 0.0020661 508 566
    7.642 0.0021836 482 543
    7.647 0.0024029 436 525
    7.652 0.0022250 471 511
    7.657 0.0022041 528 500
    7.662 0.0022676 479 491
    7.667 0.0024029 437 486
    7.672 0.0024029 438 482
    7.677 0.0023338 449 480
    7.682 0.0024029 438 480
    7.687 0.0021836 480 481
    7.692 0.0023338 452 483
    7.697 0.0020291 517 483
    7.702 0.0018740 559 503
    7.707 0.0018420 569 535
    7.712 0.0016129 603 594
    7.717 0.0015140 667 675
    7.722 0.0015379 617 646
    7.727 0.0015023 652 696
    7.732 0.0012664 723 767
    7.737 0.0011337 792 850
    7.742 0.0010406 980 943
    7.747 0.0009705 1084 1046
    7.752 0.0008550 1231 1163
    7.757 0.0007547 1395 1293
    7.762 0.0006097 1724 1443
    7.767 0.0006007 1748 1614
    7.772 0.0005096 2059 1813
    7.777 0.0004726 2223 2041
    7.782 0.0004216 2489 2321
    7.787 0.0003741 2521 2664
    7.792 0.0003155 3328 3098
    7.797 0.0002670 3936 3628
    7.802 0.0002367 4436 4264
    7.807 0.0001951 5164 5165
    7.812 0.0001718 6425 6523
    7.817 0.0001594 7615 7453
    7.822 0.0002627 3999 4874
    7.827 0.0005005 2422 2395
    7.832 0.0008353 1495 1451
    7.837 0.0011973 876 1036
    7.842 0.0014027 751 830
    7.847 0.0015500 724 709
    7.852 0.0018904 703 635
    7.857 0.0022461 649 585
    7.862 0.0021836 615 552
    7.867 0.0023114 578 528
    7.872 0.0024752 458 513
    7.877 0.0024267 434 502
    7.882 0.0023565 484 497
    7.887 0.0024752 528 496
    7.892 0.0024507 429 501
    7.897 0.0026031 405 513
    7.902 0.0024267 495 539
    7.907 0.0022041 476 596
    7.912 0.0023795 441 567
    7.917 0.0025508 412 443
    7.922 0.0027412 385 419
    7.927 0.0028597 423 410
    7.932 0.0030190 348 405
    7.937 0.0026570 354 402
    7.942 0.0029218 431 399
    7.947 0.0027701 454 397
    7.952 0.0028597 369 396
    7.957 0.0029218 358 394
    7.962 0.0028293 370 393
    7.967 0.0029218 361 392
    7.972 0.0030190 350 391
    7.977 0.0027701 349 390
    7.982 0.0026846 391 390
    7.987 0.0026298 355 389
    7.992 0.0027995 337 388
    7.997 0.0028905 362 387
    8.002 0.0026570 396 388
    8.007 0.0022676 464 392
    8.012 0.0026298 398 400
    8.017 0.0024507 449 406
    8.022 0.0027127 337 385
    8.027 0.0028293 371 381
    8.032 0.0028293 370 380
    8.037 0.0030190 347 380
    8.042 0.0026031 403 380
    8.047 0.0027412 384 381
    8.052 0.0028597 369 382
    8.057 0.0025252 335 383
    8.062 0.0025000 422 385
    8.067 0.0029218 385 386
    8.072 0.0026846 392 389
    8.077 0.0028905 364 395
    8.082 0.0025000 418 404
    8.087 0.0026570 396 388
    8.092 0.0030190 377 381
    8.097 0.0029537 403 380
    8.102 0.0027995 351 380
    8.107 0.0029537 357 380
    8.112 0.0028293 372 380
    8.117 0.0027701 378 381
    8.122 0.0027701 421 381
    8.127 0.0030864 341 381
    8.132 0.0027701 390 381
    8.137 0.0029537 427 382
    8.142 0.0028905 363 382
    8.147 0.0029537 354 382
    8.152 0.0028597 402 382
    8.157 0.0027701 380 383
    8.162 0.0029218 355 383
    8.167 0.0028293 373 383
    8.172 0.0027995 358 384
    8.177 0.0027127 385 384
    8.182 0.0030190 347 384
    8.187 0.0028293 393 384
    8.192 0.0029537 355 385
    8.197 0.0025508 413 385
    8.202 0.0028293 372 385
    8.207 0.0028597 368 385
    8.212 0.0026570 397 386
    8.217 0.0028905 362 386
    8.222 0.0027412 382 386
    8.227 0.0026570 396 387
    8.232 0.0027127 385 387
    8.237 0.0029537 356 387
    8.242 0.0025508 390 388
    8.247 0.0027995 376 388
    8.252 0.0027412 384 388
    8.257 0.0027995 406 388
    8.262 0.0028597 421 389
    8.267 0.0028293 372 389
    8.272 0.0028597 377 389
    8.277 0.0027701 378 390
    8.282 0.0028597 367 390
    8.287 0.0030524 344 391
    8.292 0.0026846 391 391
    8.297 0.0027127 335 391
    8.302 0.0028905 361 392
    8.307 0.0025767 407 392
    8.312 0.0027127 386 393
    8.317 0.0026031 423 393
    8.322 0.0026570 396 394
    8.327 0.0026031 402 394
    8.332 0.0025767 409 395
    8.337 0.0027412 433 397
    8.342 0.0028597 431 398
    8.347 0.0027412 450 395
    8.352 0.0026570 402 395
    8.357 0.0026846 337 396
    8.362 0.0026031 450 397
    8.367 0.0026298 404 397
    8.372 0.0025508 412 398
    8.377 0.0025508 393 399
    8.382 0.0028293 373 400
    8.387 0.0024507 404 401
    8.392 0.0025767 405 403
    8.397 0.0025252 406 404
    8.402 0.0025767 406 406
    8.407 0.0023795 442 408
    8.412 0.0023338 448 411
    8.417 0.0022250 473 414
    8.422 0.0022041 475 419
    8.427 0.0022250 456 426
    8.432 0.0024507 481 438
    8.437 0.0023565 446 457
    8.442 0.0026846 390 423
    8.447 0.0027701 399 411
    8.452 0.0028293 372 409
    8.457 0.0026298 400 410
    8.462 0.0026298 398 412
    8.467 0.0026570 396 414
    8.472 0.0031919 438 417
    8.477 0.0025508 412 421
    8.482 0.0027412 384 427
    8.487 0.0025508 433 437
    8.492 0.0027127 386 450
    8.497 0.0026846 391 424
    8.502 0.0024752 416 415
    8.507 0.0025508 409 414
    8.512 0.0026298 375 416
    8.517 0.0025508 410 420
    8.522 0.0025508 413 428
    8.527 0.0024752 408 428
    8.532 0.0023565 413 418
    8.537 0.0027412 387 420
    8.542 0.0026031 404 424
    8.547 0.0026570 396 429
    8.552 0.0026298 399 437
    8.557 0.0023795 441 443
    8.562 0.0025767 406 438
    8.567 0.0025508 413 442
    8.572 0.0024029 436 448
    8.577 0.0023565 486 455
    8.582 0.0024752 409 464
    8.587 0.0020291 517 474
    8.592 0.0020109 520 488
    8.597 0.0020291 437 505
    8.602 0.0020109 522 528
    8.607 0.0017955 582 563
    8.612 0.0014793 708 624
    8.617 0.0013033 708 745
    8.622 0.0015500 678 676
    8.627 0.0020661 532 467
    8.632 0.0024752 426 435
    8.637 0.0022893 459 425
    8.642 0.0023114 454 422
    8.647 0.0024029 438 420
    8.652 0.0023795 442 420
    8.657 0.0024267 386 420
    8.662 0.0023795 442 420
    8.667 0.0024507 427 422
    8.672 0.0021633 374 423
    8.677 0.0023338 363 427
    8.682 0.0021433 490 429
    8.687 0.0022461 465 430
    8.692 0.0022250 469 432
    8.697 0.0023114 393 433
    8.702 0.0022461 468 435
    8.707 0.0022893 390 437
    8.712 0.0019930 528 440
    8.717 0.0019407 372 443
    8.722 0.0020850 504 447
    8.727 0.0020291 418 452
    8.732 0.0020475 452 458
    8.737 0.0021236 423 467
    8.742 0.0022893 460 480
    8.747 0.0021042 498 505
    8.752 0.0019753 529 543
    8.757 0.0017507 597 592
    8.762 0.0017217 630 647
    8.767 0.0015873 660 709
    8.772 0.0014907 733 779
    8.777 0.0013616 772 858
    8.782 0.0011337 927 946
    8.787 0.0010892 960 1047
    8.792 0.0009409 1063 1164
    8.797 0.0008210 1293 1300
    8.802 0.0007188 1467 1460
    8.807 0.0006281 1672 1655
    8.812 0.0005358 1799 1896
    8.817 0.0004527 2315 2208
    8.822 0.0003670 2859 2623
    8.827 0.0003189 3205 3146
    8.832 0.0002670 3929 3946
    8.837 0.0002241 4684 5022
    8.842 0.0002552 4111 4719
    8.847 0.0004960 2111 2431
    8.852 0.0008353 1256 1354
    8.857 0.0010541 996 965
    8.862 0.0013616 769 788
    8.867 0.0016000 658 701
    8.872 0.0015873 602 662
    8.877 0.0016935 595 651
    8.882 0.0018108 580 568
    8.887 0.0021633 487 524
    8.892 0.0022893 512 506
    8.897 0.0022893 449 494
    8.902 0.0020850 505 487
    8.907 0.0022461 466 483
    8.912 0.0021042 466 480
    8.917 0.0023565 510 479
    8.922 0.0022250 430 479
    8.927 0.0021042 412 480
    8.932 0.0021633 485 482
    8.937 0.0021433 528 484
    8.942 0.0020850 493 488
    8.947 0.0021236 446 494
    8.952 0.0019930 525 501
    8.957 0.0019579 537 510
    8.962 0.0019069 552 522
    8.967 0.0018263 575 538
    8.972 0.0017075 616 561
    8.977 0.0015140 694 598
    8.982 0.0013820 668 668
    8.987 0.0013127 801 782
    8.992 0.0018579 624 569
    8.997 0.0021433 487 474
    9.002 0.0021433 520 455
    9.007 0.0021433 490 446
    9.012 0.0021236 491 442
    9.017 0.0023338 491 440
    9.022 0.0021236 493 440
    9.027 0.0022041 476 439
    9.032 0.0021236 444 439
    9.037 0.0024267 432 439
    9.042 0.0020850 504 439
    9.047 0.0021433 419 439
    9.052 0.0022250 470 439
    9.057 0.0022461 468 439
    9.062 0.0023338 378 439
    9.067 0.0022250 380 439
    9.072 0.0022041 473 439
    9.077 0.0021836 482 440
    9.082 0.0021836 457 440
    9.087 0.0021433 489 440
    9.092 0.0020475 513 441
    9.097 0.0022461 466 441
    9.102 0.0020850 377 441
    9.107 0.0023338 451 442
    9.112 0.0020109 459 442
    9.117 0.0022041 474 442
    9.122 0.0022250 471 443
    9.127 0.0021433 382 443
    9.132 0.0020291 516 443
    9.137 0.0018904 380 444
    9.142 0.0019407 410 444
    9.147 0.0021042 498 445
    9.152 0.0021236 499 445
    9.157 0.0020109 522 446
    9.162 0.0020850 388 447
    9.167 0.0018904 496 449
    9.172 0.0020475 494 451
    9.177 0.0018108 449 453
    9.182 0.0019237 546 456
    9.187 0.0019237 546 459
    9.192 0.0017217 610 463
    9.197 0.0019930 527 468
    9.202 0.0018740 558 473
    9.207 0.0017361 602 479
    9.212 0.0019407 509 487
    9.217 0.0018579 566 497
    9.222 0.0017361 605 510
    9.227 0.0017803 555 528
    9.232 0.0017075 616 561
    9.237 0.0016259 506 572
    9.242 0.0015023 695 587
    9.247 0.0014907 704 609
    9.252 0.0013418 666 644
    9.257 0.0012056 868 647
    9.262 0.0014568 720 594
    9.267 0.0015379 679 591
    9.272 0.0016259 646 595
    9.277 0.0017217 609 599
    9.282 0.0016259 644 607
    9.287 0.0016935 619 618
    9.292 0.0017217 606 630
    9.297 0.0016391 640 644
    9.302 0.0014793 710 660
    9.307 0.0015379 687 679
    9.312 0.0014680 711 700
    9.317 0.0015623 731 723
    9.322 0.0014240 736 750
    9.327 0.0013516 773 782
    9.332 0.0013223 790 821
    9.337 0.0012140 861 869
    9.342 0.0011491 872 929
    9.347 0.0010273 1021 1006
    9.352 0.0009018 1178 1112
    9.357 0.0007803 1340 1269
    9.362 0.0006508 1610 1523
    9.367 0.0005260 1992 1906
    9.372 0.0004451 2351 2401
    9.377 0.0003770 2775 2982
    9.382 0.0003035 3446 3648
    9.387 0.0002504 4451 4402
    9.392 0.0002144 5471 5260
    9.397 0.0001821 5754 6237
    9.402 0.0001555 6736 7365
    9.407 0.0001300 8924 8677
    9.412 0.0001074 9755 10231
    9.417 0.0000888 11795 12096
    9.422 0.0000739 14174 14398
    9.427 0.0000607 17360 17297
    9.432 0.0000482 20902 21100
    9.437 0.0000411 25449 26204
    9.442 0.0000324 32292 33023
    9.447 0.0000269 38974 39531
    9.452 0.0000292 35839 34533
    9.457 0.0000538 19452 19630
    9.462 0.0001002 10461 10729
    9.467 0.0001517 6654 6649
    9.472 0.0002248 4658 4613
    9.477 0.0002962 3416 3461
    9.482 0.0003890 2710 2759
    9.487 0.0004726 2352 2300
    9.492 0.0005669 1849 1989
    9.497 0.0006442 1760 1772
    9.502 0.0006889 1521 1622
    9.507 0.0007547 1387 1519
    9.512 0.0007980 1437 1459
    9.517 0.0007547 1385 1441
    9.522 0.0006782 1420 1486
    9.527 0.0006188 1694 1651
    9.532 0.0005383 1947 1960
    9.537 0.0004809 2379 2359
    9.542 0.0003968 2928 2834
    9.547 0.0003379 3099 3381
    9.552 0.0002863 4095 4012
    9.557 0.0002496 4833 4736
    9.562 0.0002163 5382 5576
    9.567 0.0001778 5883 6557
    9.572 0.0001459 7171 7708
    9.577 0.0001224 8561 9083
    9.582 0.0000948 10576 10793
    9.587 0.0000759 13287 12951
    9.592 0.0000631 16589 15814
    9.597 0.0000519 19563 19768
    9.602 0.0000387 27039 25709
    9.607 0.0000297 35200 34745
    9.612 0.0000271 39227 39600
    9.617 0.0000556 18832 20811
    9.622 0.0001146 9135 9255
    9.627 0.0001846 5205 5360
    9.632 0.0002873 3485 3607
    9.637 0.0003921 2666 2600
    9.642 0.0005285 1985 2009
    9.647 0.0006508 1611 1637
    9.652 0.0007980 1316 1392
    9.657 0.0008753 1151 1219
    9.662 0.0010610 985 1091
    9.667 0.0011337 1043 990
    9.672 0.0011809 885 904
    9.677 0.0011973 830 835
    9.682 0.0012664 825 792
    9.687 0.0013717 784 758
    9.692 0.0013516 772 731
    9.697 0.0014568 717 706
    9.702 0.0014457 722 685
    9.707 0.0015259 613 669
    9.712 0.0014568 719 653
    9.717 0.0015623 670 640
    9.722 0.0016391 641 631
    9.727 0.0016935 619 626
    9.732 0.0016129 651 627
    9.737 0.0014348 556 638
    9.742 0.0016525 565 601
    9.747 0.0016259 642 571
    9.752 0.0016935 618 559
    9.757 0.0017361 605 537
    9.762 0.0018904 553 506
    9.767 0.0017075 497 508
    9.772 0.0017217 610 512
    9.777 0.0017075 612 518
    9.782 0.0017361 601 526
    9.787 0.0017217 507 539
    9.792 0.0016935 616 564
    9.797 0.0016935 617 583
    9.802 0.0018420 568 514
    9.807 0.0019069 457 498
    9.812 0.0018579 474 494
    9.817 0.0019407 468 493
    9.822 0.0019237 546 492
    9.827 0.0019407 458 492
    9.832 0.0018579 453 492
    9.837 0.0019069 497 492
    9.842 0.0019237 535 492
    9.847 0.0018263 506 492
    9.852 0.0017361 601 493
    9.857 0.0017507 554 493
    9.862 0.0017955 427 493
    9.867 0.0016935 550 494
    9.872 0.0016525 518 494
    9.877 0.0017075 613 495
    9.882 0.0017075 615 496
    9.887 0.0018740 557 497
    9.892 0.0020109 560 500
    9.897 0.0020109 458 499
    9.902 0.0020850 502 497
    9.907 0.0021236 494 498
    9.912 0.0021836 477 499
    9.917 0.0022250 441 500
    9.922 0.0022250 471 501
    9.927 0.0021633 484 502
    9.932 0.0019753 477 504
    9.937 0.0021433 502 506
    9.942 0.0021433 490 509
    9.947 0.0019753 530 514
    9.952 0.0019753 529 520
    9.957 0.0019753 531 531
    9.962 0.0020109 519 546
    9.967 0.0019753 531 519
    9.972 0.0018740 474 505
    9.977 0.0019069 547 502
    9.982 0.0018579 503 502
    9.987 0.0018740 468 502
    9.992 0.0018263 469 503
    9.997 0.0017955 539 504
    10.002 0.0018263 572 505
    10.007 0.0019579 533 507
    10.012 0.0019407 537 508
    10.017 0.0020850 501 511
    10.022 0.0019407 583 514
    10.027 0.0021042 548 519
    10.032 0.0017803 501 528
    10.037 0.0020109 520 540
    10.042 0.0021042 499 523
    10.047 0.0022041 498 514
    10.052 0.0022250 471 514
    10.057 0.0021433 487 517
    10.062 0.0021433 490 521
    10.067 0.0020109 520 525
    10.072 0.0019930 523 530
    10.077 0.0019069 546 536
    10.082 0.0021042 499 544
    10.087 0.0021633 484 554
    10.092 0.0019579 534 568
    10.097 0.0019579 535 589
    10.102 0.0019237 545 609
    10.107 0.0018904 623 596
    10.112 0.0017803 585 614
    10.117 0.0016935 623 661
    10.122 0.0013820 756 712
    10.127 0.0016129 648 572
    10.132 0.0020850 503 531
    10.137 0.0020291 571 522
    10.142 0.0020661 505 519
    10.147 0.0020661 499 518
    10.152 0.0020109 565 519
    10.157 0.0020661 539 520
    10.162 0.0021433 488 523
    10.167 0.0021042 498 527
    10.172 0.0019753 545 535
    10.177 0.0021236 491 541
    10.182 0.0021236 527 519
    10.187 0.0021433 490 514
    10.192 0.0021836 477 513
    10.197 0.0022250 556 513
    10.202 0.0023338 447 513
    10.207 0.0021633 483 513
    10.212 0.0021433 489 513
    10.217 0.0022461 463 514
    10.222 0.0021836 526 514
    10.227 0.0021836 480 515
    10.232 0.0020475 458 515
    10.237 0.0020850 503 516
    10.242 0.0022676 462 517
    10.247 0.0020661 508 518
    10.252 0.0020850 503 519
    10.257 0.0021836 469 520
    10.262 0.0020850 518 521
    10.267 0.0020661 567 523
    10.272 0.0021042 591 525
    10.277 0.0019930 523 528
    10.282 0.0021042 579 532
    10.287 0.0021042 497 536
    10.292 0.0020291 538 541
    10.297 0.0021042 495 547
    10.302 0.0018420 594 554
    10.307 0.0020109 520 562
    10.312 0.0019069 547 571
    10.317 0.0017361 643 581
    10.322 0.0018579 621 593
    10.327 0.0017361 674 607
    10.332 0.0017507 598 624
    10.337 0.0016259 643 643
    10.342 0.0015140 689 665
    10.347 0.0015023 694 687
    10.352 0.0013717 703 702
    10.357 0.0012939 776 698
    10.362 0.0015259 683 673
    10.367 0.0016259 639 639
    10.372 0.0018108 577 612
    10.377 0.0016935 631 595
    10.382 0.0017075 611 585
    10.387 0.0018263 588 580
    10.392 0.0017507 597 581
    10.397 0.0018263 587 585
    10.402 0.0018420 567 595
    10.407 0.0016660 624 613
    10.412 0.0015379 681 649
    10.417 0.0014680 713 686
    10.422 0.0018740 556 578
    10.427 0.0021836 479 545
    10.432 0.0020661 506 537
    10.437 0.0019407 538 534
    10.442 0.0020850 525 533
    10.447 0.0021042 520 532
    10.452 0.0020661 586 533
    10.457 0.0021042 498 533
    10.462 0.0021236 490 534
    10.467 0.0022893 454 536
    10.472 0.0019407 539 538
    10.477 0.0020291 555 541
    10.482 0.0019237 543 545
    10.487 0.0017361 603 547
    10.492 0.0017955 511 549
    10.497 0.0018108 576 556
    10.502 0.0017803 595 569
    10.507 0.0017507 595 588
    10.512 0.0018108 578 559
    10.517 0.0019753 556 537
    10.522 0.0021042 498 533
    10.527 0.0020661 505 533
    10.532 0.0019237 541 535
    10.537 0.0020109 472 539
    10.542 0.0019753 527 543
    10.547 0.0020661 596 549
    10.552 0.0020109 520 555
    10.557 0.0018904 631 561
    10.562 0.0018740 599 570
    10.567 0.0018420 566 580
    10.572 0.0018263 572 592
    10.577 0.0015747 583 607
    10.582 0.0016129 617 627
    10.587 0.0015873 659 654
    10.592 0.0014568 715 694
    10.597 0.0013616 763 761
    10.602 0.0010892 956 883
    10.607 0.0011973 869 803
    10.612 0.0017361 600 608
    10.617 0.0018108 574 573
    10.622 0.0017217 608 566
    10.627 0.0017654 583 567
    10.632 0.0015623 667 575
    10.637 0.0017654 667 593
    10.642 0.0017075 612 583
    10.647 0.0018263 572 547
    10.652 0.0021633 482 539
    10.657 0.0022250 469 536
    10.662 0.0020475 536 535
    10.667 0.0022250 469 535
    10.672 0.0020661 504 535
    10.677 0.0021042 495 535
    10.682 0.0021042 526 536
    10.687 0.0022041 474 537
    10.692 0.0020850 497 538
    10.697 0.0019407 541 540
    10.702 0.0020109 477 546
    10.707 0.0020291 492 554
    10.712 0.0018108 576 564
    10.717 0.0020661 551 576
    10.722 0.0017654 588 589
    10.727 0.0017507 672 605
    10.732 0.0016000 682 624
    10.737 0.0014568 715 647
    10.742 0.0015873 739 666
    10.747 0.0015140 687 692
    10.752 0.0013223 743 729
    10.757 0.0012575 827 780
    10.762 0.0012755 817 853
    10.767 0.0010142 1026 971
    10.772 0.0008702 1194 1187
    10.777 0.0007980 1304 1325
    10.782 0.0014348 728 770
    10.787 0.0016525 631 617
    10.792 0.0018740 556 577
    10.797 0.0019753 543 561
    10.802 0.0020475 581 554
    10.807 0.0021042 495 550
    10.812 0.0021236 488 546
    10.817 0.0020475 509 544
    10.822 0.0020661 505 542
    10.827 0.0021433 486 541
    10.832 0.0022250 466 540
    10.837 0.0021836 476 540
    10.842 0.0022461 594 539
    10.847 0.0020661 506 539
    10.852 0.0020109 517 539
    10.857 0.0021836 479 539
    10.862 0.0021633 482 538
    10.867 0.0020661 503 538
    10.872 0.0020475 508 538
    10.877 0.0021236 477 538
    10.882 0.0021236 492 538
    10.887 0.0020475 504 539
    10.892 0.0021433 500 539
    10.897 0.0021236 492 539
    10.902 0.0021042 494 540
    10.907 0.0020475 507 541
    10.912 0.0021836 475 541
    10.917 0.0020661 518 542
    10.922 0.0022041 599 542
    10.927 0.0020661 557 543
    10.932 0.0020109 516 544
    10.937 0.0019579 530 546
    10.942 0.0019753 526 549
    10.947 0.0020661 589 552
    10.952 0.0021042 609 549
    10.957 0.0020291 515 547
    10.962 0.0020291 611 545
    10.967 0.0019237 540 545
    10.972 0.0021836 476 543
    10.977 0.0018420 578 542
    10.982 0.0019069 547 542
    10.987 0.0019930 521 543
    10.992 0.0021042 495 543
    10.997 0.0019237 539 543
    11.002 0.0019407 488 543
    11.007 0.0018263 556 544
    11.012 0.0020109 532 544
    11.017 0.0018740 554 544
    11.022 0.0020850 523 544
    11.027 0.0021633 483 545
    11.032 0.0020661 567 545
    11.037 0.0019930 512 546
    11.042 0.0021042 563 546
    11.047 0.0019579 582 547
    11.052 0.0021236 492 548
    11.057 0.0020850 498 549
    11.062 0.0020109 540 550
    11.067 0.0020850 576 552
    11.072 0.0022041 538 554
    11.077 0.0020109 581 556
    11.082 0.0019753 622 560
    11.087 0.0019069 515 565
    11.092 0.0019930 522 573
    11.097 0.0019930 521 584
    11.102 0.0018579 559 598
    11.107 0.0017654 584 617
    11.112 0.0016660 624 637
    11.117 0.0017361 597 640
    11.122 0.0016935 615 655
    11.127 0.0017361 598 679
    11.132 0.0016259 703 711
    11.137 0.0014133 790 751
    11.142 0.0014457 719 796
    11.147 0.0014133 738 857
    11.152 0.0013223 783 940
    11.157 0.0011413 911 1046
    11.162 0.0010014 1198 1104
    11.167 0.0010273 1011 945
    11.172 0.0014133 736 765
    11.177 0.0015500 670 683
    11.182 0.0015140 679 646
    11.187 0.0017217 606 630
    11.192 0.0015500 700 622
    11.197 0.0017803 582 620
    11.202 0.0016525 631 621
    11.207 0.0016000 576 626
    11.212 0.0017217 603 634
    11.217 0.0017075 622 644
    11.222 0.0017075 653 650
    11.227 0.0016525 682 658
    11.232 0.0016935 611 665
    11.237 0.0017803 585 620
    11.242 0.0017217 603 609
    11.247 0.0016660 642 608
    11.252 0.0017361 600 611
    11.257 0.0016935 614 616
    11.262 0.0016391 636 621
    11.267 0.0017075 607 616
    11.272 0.0017803 583 616
    11.277 0.0018108 572 620
    11.282 0.0017507 593 625
    11.287 0.0017075 610 630
    11.292 0.0018263 570 637
    11.297 0.0016935 613 646
    11.302 0.0017955 576 655
    11.307 0.0016797 618 667
    11.312 0.0016660 625 674
    11.317 0.0016391 635 682
    11.322 0.0015747 657 696
    11.327 0.0015500 667 712
    11.332 0.0014133 734 731
    11.337 0.0014457 719 754
    11.342 0.0013923 775 783
    11.347 0.0013127 791 819
    11.352 0.0011337 836 866
    11.357 0.0010610 976 930
    11.362 0.0009239 1123 1020
    11.367 0.0008911 1166 1152
    11.372 0.0007425 1400 1335
    11.377 0.0006643 1559 1570
    11.382 0.0005562 1887 1850
    11.387 0.0004852 2139 2182
    11.392 0.0003984 2607 2571
    11.397 0.0003367 3083 3028
    11.402 0.0002796 3709 3570
    11.407 0.0002457 4219 4221
    11.412 0.0002113 4913 5015
    11.417 0.0001816 6221 6002
    11.422 0.0001484 6989 7242
    11.427 0.0001243 8648 8780
    11.432 0.0000990 10478 10453
    11.437 0.0000875 11850 11294
    11.442 0.0001081 9606 9694
    11.447 0.0001665 6228 6701
    11.452 0.0002367 4381 4531
    11.457 0.0003004 3449 3350
    11.462 0.0003520 2951 2677
    11.467 0.0004251 2439 2273
    11.472 0.0004508 1980 2104
    11.477 0.0004546 2284 2085
    11.482 0.0004665 2225 2199
    11.487 0.0004358 2383 2361
    11.492 0.0004377 2370 2353
    11.497 0.0006313 1645 1757
    11.502 0.0008753 1362 1262
    11.507 0.0010014 1034 1034
    11.512 0.0010964 947 918
    11.517 0.0011809 830 847
    11.522 0.0012847 809 799
    11.527 0.0012847 772 764
    11.532 0.0014133 782 738
    11.537 0.0014568 713 717
    11.542 0.0015500 669 700
    11.547 0.0014240 728 687
    11.552 0.0015379 676 677
    11.557 0.0015259 677 668
    11.562 0.0015259 679 662
    11.567 0.0016129 643 660
    11.572 0.0015259 726 660
    11.577 0.0015140 687 655
    11.582 0.0015379 576 652
    11.587 0.0015500 653 651
    11.592 0.0016259 640 650
    11.597 0.0016129 643 652
    11.602 0.0016129 632 656
    11.607 0.0015623 666 665
    11.612 0.0013923 747 682
    11.617 0.0014907 695 660
    11.622 0.0015873 651 638
    11.627 0.0015873 599 634
    11.632 0.0016000 649 636
    11.637 0.0015747 593 644
    11.642 0.0015259 718 641
    11.647 0.0015873 651 622
    11.652 0.0016000 581 617
    11.657 0.0016391 633 616
    11.662 0.0015500 668 615
    11.667 0.0015023 656 615
    11.672 0.0016391 631 616
    11.677 0.0015873 653 616
    11.682 0.0015023 690 617
    11.687 0.0016259 542 618
    11.692 0.0014457 715 620
    11.697 0.0014793 576 622
    11.702 0.0014680 704 625
    11.707 0.0014457 719 629
    11.712 0.0015259 601 633
    11.717 0.0014907 581 641
    11.722 0.0015023 692 653
    11.727 0.0015140 684 667
    11.732 0.0014568 682 662
    11.737 0.0014457 716 667
    11.742 0.0015259 678 678
    11.747 0.0014240 725 691
    11.752 0.0013418 771 709
    11.757 0.0013127 790 736
    11.762 0.0013516 768 765
    11.767 0.0012311 844 809
    11.772 0.0011973 868 869
    11.777 0.0010964 961 930
    11.782 0.0009526 1087 1031
    11.787 0.0009467 1091 1176
    11.792 0.0010750 1059 971
    11.797 0.0011037 941 858
    11.802 0.0012140 765 852
    11.807 0.0011337 913 866
    11.812 0.0011337 913 891
    11.817 0.0011111 864 924
    11.822 0.0010892 953 964
    11.827 0.0010142 1024 1015
    11.832 0.0008858 1170 1081
    11.837 0.0008402 1229 1166
    11.842 0.0007506 1380 1282
    11.847 0.0006575 1578 1442
    11.852 0.0005863 1749 1665
    11.857 0.0005260 1968 1952
    11.862 0.0004432 2334 2305
    11.867 0.0003756 2666 2722
    11.872 0.0003212 3222 3215
    11.877 0.0002696 3836 3792
    11.882 0.0002338 4641 4478
    11.887 0.0001929 5085 5295
    11.892 0.0001619 6535 6289
    11.897 0.0001438 7518 7498
    11.902 0.0001237 8377 8980
    11.907 0.0001037 9978 10681
    11.912 0.0000883 11718 12197
    11.917 0.0000778 13324 12378
    11.922 0.0001067 9701 10163
    11.927 0.0001590 6510 7216
    11.932 0.0002188 5224 5112
    11.937 0.0002815 3764 3837
    11.942 0.0003235 3203 3107
    11.947 0.0003614 2581 2674
    11.952 0.0004081 2533 2433
    11.957 0.0004131 2509 2315
    11.962 0.0004148 2201 2297
    11.967 0.0003952 2400 2374
    11.972 0.0003712 2791 2563
    11.977 0.0003282 3155 2913
    11.982 0.0002834 3463 3472
    11.987 0.0002404 4415 4253
    11.992 0.0002041 5077 5232
    11.997 0.0001704 6074 6416
    12.002 0.0001384 7935 7820
    12.007 0.0001122 9410 9498
    12.012 0.0000902 11473 11504
    12.017 0.0000747 13863 13950
    12.022 0.0000615 16819 16959
    12.027 0.0000510 20835 20759
    12.032 0.0000415 25700 25581
    12.037 0.0000342 30305 31590
    12.042 0.0000276 37489 37587
    12.047 0.0000246 37915 37555
    12.052 0.0000360 27299 27366
    12.057 0.0000613 16888 16820
    12.062 0.0000910 11362 10708
    12.067 0.0001262 8203 7502
    12.072 0.0001669 6200 5624
    12.077 0.0002100 4162 4278
    12.082 0.0002732 3523 3347
    12.087 0.0003367 2654 2745
    12.092 0.0004016 2248 2328
    12.097 0.0004605 2246 2025
    12.102 0.0005358 1927 1796
    12.107 0.0006067 1708 1619
    12.112 0.0007036 1473 1479
    12.117 0.0007188 1441 1366
    12.122 0.0008353 1238 1275
    12.127 0.0008257 1254 1201
    12.132 0.0009467 1217 1143
    12.137 0.0010207 1006 1090
    12.142 0.0010142 1019 1039
    12.147 0.0010273 1010 1001
    12.152 0.0011186 927 970
    12.157 0.0011186 949 946
    12.162 0.0010964 941 928
    12.167 0.0011186 924 916
    12.172 0.0011186 834 912
    12.177 0.0011186 926 919
    12.182 0.0010207 1014 946
    12.187 0.0009072 1076 1007
    12.192 0.0008753 1181 933
    12.197 0.0011648 851 800
    12.202 0.0011728 879 762
    12.207 0.0012575 824 742
    12.212 0.0013616 783 728
    12.217 0.0014457 716 716
    12.222 0.0015140 733 707
    12.227 0.0015500 703 699
    12.232 0.0014907 686 691
    12.237 0.0016129 639 685
    12.242 0.0015140 684 680
    12.247 0.0015140 681 675
    12.252 0.0014568 711 671
    12.257 0.0015623 663 668
    12.262 0.0014793 682 666
    12.267 0.0014680 726 665
    12.272 0.0014568 710 654
    12.277 0.0015259 679 647
    12.282 0.0014680 703 647
    12.287 0.0015623 664 653
    12.292 0.0015747 659 655
    12.297 0.0017803 583 626
    12.302 0.0017803 582 614
    12.307 0.0016935 610 607
    12.312 0.0015259 660 602
    12.317 0.0016797 618 595
    12.322 0.0015500 666 587
    12.327 0.0016660 620 572
    12.332 0.0017654 586 562
    12.337 0.0017955 577 564
    12.342 0.0017803 583 566
    12.347 0.0016129 639 569
    12.352 0.0017075 605 573
    12.357 0.0016797 550 577
    12.362 0.0016391 632 581
    12.367 0.0015747 526 587
    12.372 0.0016129 639 594
    12.377 0.0015623 608 603
    12.382 0.0016129 642 613
    12.387 0.0016000 646 627
    12.392 0.0015023 689 645
    12.397 0.0014457 714 669
    12.402 0.0014457 660 701
    12.407 0.0012575 693 721
    12.412 0.0013418 724 748
    12.417 0.0013320 778 790
    12.422 0.0012486 829 841
    12.427 0.0012056 889 903
    12.432 0.0011337 915 978
    12.437 0.0009585 1106 1070
    12.442 0.0009018 1148 1181
    12.447 0.0008117 1272 1306
    12.452 0.0007111 1523 1429
    12.457 0.0006508 1426 1533
    12.462 0.0005669 1627 1597
    12.467 0.0005642 1834 1602
    12.472 0.0006313 1605 1555
    12.477 0.0006677 1547 1510
    12.482 0.0006962 1484 1514
    12.487 0.0006677 1551 1586
    12.492 0.0006007 1719 1736
    12.497 0.0005142 2012 1932
    12.502 0.0004916 2099 1946
    12.507 0.0006345 1630 1513
    12.512 0.0009645 1069 1101
    12.517 0.0011728 880 888
    12.522 0.0012226 847 778
    12.527 0.0014240 777 716
    12.532 0.0013127 786 678
    12.537 0.0015023 689 653
    12.542 0.0015259 670 636
    12.547 0.0014133 729 624
    12.552 0.0014907 693 617
    12.557 0.0014793 609 613
    12.562 0.0015023 672 611
    12.567 0.0015259 678 613
    12.572 0.0015873 650 620
    12.577 0.0016000 702 633
    12.582 0.0014457 716 661
    12.587 0.0014348 720 681
    12.592 0.0016391 631 602
    12.597 0.0017654 625 574
    12.602 0.0017803 580 566
    12.607 0.0018420 563 564
    12.612 0.0018420 611 562
    12.617 0.0017955 518 555
    12.622 0.0018579 555 553
    12.627 0.0019579 582 552
    12.632 0.0017803 580 550
    12.637 0.0020850 552 547
    12.642 0.0018904 558 546
    12.647 0.0020850 494 545
    12.652 0.0019069 530 544
    12.657 0.0021042 492 544
    12.662 0.0019237 586 544
    12.667 0.0019069 563 543
    12.672 0.0018904 594 543
    12.677 0.0020109 514 543
    12.682 0.0021633 475 543
    12.687 0.0020850 489 544
    12.692 0.0019930 520 545
    12.697 0.0018579 558 543
    12.702 0.0019753 522 542
    12.707 0.0020109 512 542
    12.712 0.0019753 485 543
    12.717 0.0019930 520 543
    12.722 0.0022461 502 544
    12.727 0.0019930 544 545
    12.732 0.0020661 501 546
    12.737 0.0019069 539 548
    12.742 0.0019237 538 550
    12.747 0.0018740 509 554
    12.752 0.0020109 514 557
    12.757 0.0018263 622 562
    12.762 0.0018263 564 568
    12.767 0.0017361 533 576
    12.772 0.0017507 591 587
    12.777 0.0017361 584 603
    12.782 0.0016935 544 607
    12.787 0.0015873 654 611
    12.792 0.0016660 621 627
    12.797 0.0016000 646 651
    12.802 0.0015259 658 683
    12.807 0.0015023 701 685
    12.812 0.0015379 757 698
    12.817 0.0014793 700 728
    12.822 0.0013616 757 765
    12.827 0.0013320 734 808
    12.832 0.0012486 827 856
    12.837 0.0011728 932 901
    12.842 0.0010750 963 934
    12.847 0.0010541 936 936
    12.852 0.0011337 910 911
    12.857 0.0012056 855 876
    12.862 0.0011973 919 855
    12.867 0.0012398 819 838
    12.872 0.0012939 836 797
    12.877 0.0013616 760 754
    12.882 0.0013820 748 712
    12.887 0.0014027 664 683
    12.892 0.0013923 606 678
    12.897 0.0012486 676 680
    12.902 0.0012939 797 688
    12.907 0.0013418 697 705
    12.912 0.0014027 736 732
    12.917 0.0013033 790 767
    12.922 0.0012311 838 813
    12.927 0.0011809 872 863
    12.932 0.0011111 858 926
    12.937 0.0010406 1048 1001
    12.942 0.0009295 1147 1090
    12.947 0.0008964 1150 1192
    12.952 0.0008025 1239 1306
    12.957 0.0007465 1382 1433
    12.962 0.0006541 1633 1565
    12.967 0.0005949 1733 1685
    12.972 0.0005213 1979 1764
    12.977 0.0004982 2072 1759
    12.982 0.0005978 1726 1654
    12.987 0.0007188 1548 1479
    12.992 0.0008702 1185 1291
    12.997 0.0010207 1010 1130
    13.002 0.0010892 945 1004
    13.007 0.0011413 827 912
    13.012 0.0011809 851 846
    13.017 0.0013033 792 801
    13.022 0.0013320 776 771
    13.027 0.0013127 826 754
    13.032 0.0013820 746 749
    13.037 0.0014240 718 753
    13.042 0.0013923 741 765
    13.047 0.0014568 709 786
    13.052 0.0012755 808 815
    13.057 0.0012847 802 853
    13.062 0.0012140 849 901
    13.067 0.0011186 922 958
    13.072 0.0011261 919 1021
    13.077 0.0009645 1067 1081
    13.082 0.0009127 1104 1122
    13.087 0.0008911 1160 1136
    13.092 0.0008911 1148 1131
    13.097 0.0010142 953 987
    13.102 0.0011973 860 854
    13.107 0.0012398 832 805
    13.112 0.0012486 828 800
    13.117 0.0012226 838 840
    13.122 0.0011728 880 809
    13.127 0.0014793 697 649
    13.132 0.0016525 623 599
    13.137 0.0019930 584 577
    13.142 0.0018740 549 564
    13.147 0.0018740 551 555
    13.152 0.0018420 593 548
    13.157 0.0019407 531 542
    13.162 0.0019930 529 537
    13.167 0.0018740 584 533
    13.172 0.0022250 463 530
    13.177 0.0020109 468 527
    13.182 0.0023114 446 524
    13.187 0.0021633 476 522
    13.192 0.0020661 501 520
    13.197 0.0020475 563 518
    13.202 0.0020109 512 517
    13.207 0.0023338 442 515
    13.212 0.0020850 536 514
    13.217 0.0021236 526 513
    13.222 0.0021433 479 512
    13.227 0.0021236 535 512
    13.232 0.0021236 459 513
    13.237 0.0022461 529 514
    13.242 0.0020109 514 514
    13.247 0.0021633 478 515
    13.252 0.0022250 453 517
    13.257 0.0020661 498 520
    13.262 0.0021433 578 524
    13.267 0.0019407 530 530
    13.272 0.0019407 531 539
    13.277 0.0017654 487 556
    13.282 0.0018263 557 578
    13.287 0.0018579 557 543
    13.292 0.0022250 474 520
    13.297 0.0019753 522 514
    13.302 0.0019237 538 514
    13.307 0.0021236 511 516
    13.312 0.0020109 564 520
    13.317 0.0019237 535 526
    13.322 0.0020109 513 533
    13.327 0.0018263 564 541
    13.332 0.0018108 569 552
    13.337 0.0016391 554 564
    13.342 0.0017654 585 580
    13.347 0.0017803 579 598
    13.352 0.0017075 641 621
    13.357 0.0015747 656 646
    13.362 0.0014457 712 669
    13.367 0.0014240 722 673
    13.372 0.0014348 717 647
    13.377 0.0016391 626 606
    13.382 0.0017955 575 573
    13.387 0.0017803 579 553
    13.392 0.0017217 598 540
    13.397 0.0020291 509 534
    13.402 0.0020109 513 531
    13.407 0.0019753 523 532
    13.412 0.0019237 533 535
    13.417 0.0022041 469 540
    13.422 0.0019069 566 548
    13.427 0.0018420 560 556
    13.432 0.0018420 558 566
    13.437 0.0016935 568 578
    13.442 0.0019237 530 590
    13.447 0.0016259 550 603
    13.452 0.0015500 665 614
    13.457 0.0016935 607 618
    13.462 0.0014907 541 611
    13.467 0.0018108 653 595
    13.472 0.0018263 565 576
    13.477 0.0019237 533 559
    13.482 0.0018420 558 544
    13.487 0.0019069 538 534
    13.492 0.0019237 501 527
    13.497 0.0018420 569 523
    13.502 0.0019069 543 519
    13.507 0.0018263 558 516
    13.512 0.0019579 527 514
    13.517 0.0018579 445 515
    13.522 0.0019930 516 516
    13.527 0.0018579 554 520
    13.532 0.0017955 573 525
    13.537 0.0018904 546 535
    13.542 0.0017507 588 549
    13.547 0.0017217 504 570
    13.552 0.0017217 598 595
    13.557 0.0015500 666 626
    13.562 0.0015623 657 663
    13.567 0.0014793 696 709
    13.572 0.0015379 800 765
    13.577 0.0011973 852 837
    13.582 0.0011186 977 928
    13.587 0.0010541 1097 1044
    13.592 0.0008353 1235 1173
    13.597 0.0008163 1326 1228
    13.602 0.0009889 1038 1076
    13.607 0.0013033 791 855
    13.612 0.0015259 675 715
    13.617 0.0016525 565 642
    13.622 0.0016935 542 603
    13.627 0.0016525 625 583
    13.632 0.0017217 575 574
    13.637 0.0018263 566 573
    13.642 0.0017075 602 578
    13.647 0.0016000 642 591
    13.652 0.0016660 616 613
    13.657 0.0015259 674 649
    13.662 0.0014348 636 697
    13.667 0.0014027 677 758
    13.672 0.0012664 811 832
    13.677 0.0010473 980 920
    13.682 0.0009295 928 1026
    13.687 0.0009072 1211 1157
    13.692 0.0007673 1338 1304
    13.697 0.0006889 1491 1500
    13.702 0.0005778 1705 1751
    13.707 0.0005073 2031 2011
    13.712 0.0005142 1995 2075
    13.717 0.0006677 1541 1716
    13.722 0.0009467 1084 1279
    13.727 0.0010821 952 1016
    13.732 0.0012311 833 879
    13.737 0.0013223 887 814
    13.742 0.0014568 708 789
    13.747 0.0014907 692 787
    13.752 0.0013820 743 802
    13.757 0.0014348 718 825
    13.762 0.0014240 720 847
    13.767 0.0014027 735 849
    13.772 0.0013223 776 815
    13.777 0.0014680 702 751
    13.782 0.0016797 614 684
    13.787 0.0018108 568 629
    13.792 0.0019237 658 590
    13.797 0.0020109 510 562
    13.802 0.0019237 537 542
    13.807 0.0018579 552 528
    13.812 0.0020109 513 517
    13.817 0.0020291 508 509
    13.822 0.0020291 433 503
    13.827 0.0021836 472 498
    13.832 0.0019069 540 496
    13.837 0.0022250 479 495
    13.842 0.0025767 552 490
    13.847 0.0021433 482 487
    13.852 0.0021633 437 485
    13.857 0.0021236 480 484
    13.862 0.0022041 467 483
    13.867 0.0022676 455 484
    13.872 0.0022041 465 484
    13.877 0.0020291 433 486
    13.882 0.0021433 438 490
    13.887 0.0021433 479 496
    13.892 0.0020291 537 507
    13.897 0.0021836 467 503
    13.902 0.0022676 451 483
    13.907 0.0021236 441 479
    13.912 0.0020475 502 480
    13.917 0.0020475 503 483
    13.922 0.0021836 470 487
    13.927 0.0021633 477 490
    13.932 0.0021433 495 488
    13.937 0.0019930 516 492
    13.942 0.0021433 482 498
    13.947 0.0021042 487 508
    13.952 0.0018579 552 523
    13.957 0.0019753 520 538
    13.962 0.0019237 533 556
    13.967 0.0019237 536 550
    13.972 0.0020291 551 511
    13.977 0.0019930 516 508
    13.982 0.0020109 483 514
    13.987 0.0020661 473 526
    13.992 0.0020291 505 543
    13.997 0.0017654 506 566
    14.002 0.0018263 610 593
    14.007 0.0017361 633 627
    14.012 0.0016525 620 667
    14.017 0.0016000 635 713
    14.022 0.0013616 755 759
    14.027 0.0013320 772 795
    14.032 0.0012226 839 811
    14.037 0.0012939 796 830
    14.042 0.0012755 808 863
    14.047 0.0011809 817 870
    14.052 0.0013923 825 770
    14.057 0.0015500 665 649
    14.062 0.0016525 622 581
    14.067 0.0017507 503 545
    14.072 0.0017955 572 526
    14.077 0.0019579 581 515
    14.082 0.0018740 547 509
    14.087 0.0020109 511 506
    14.092 0.0020661 497 505
    14.097 0.0019237 571 506
    14.102 0.0019237 498 509
    14.107 0.0020109 510 512
    14.112 0.0020850 565 517
    14.117 0.0019069 501 524
    14.122 0.0020109 552 533
    14.127 0.0018420 557 544
    14.132 0.0019753 521 557
    14.137 0.0018579 553 572
    14.142 0.0017507 627 589
    14.147 0.0017075 600 605
    14.152 0.0016391 624 620
    14.157 0.0016391 626 635
    14.162 0.0015873 648 656
    14.167 0.0014240 703 688
    14.172 0.0013717 750 734
    14.177 0.0012056 715 798
    14.182 0.0012664 828 834
    14.187 0.0012140 845 852
    14.192 0.0011413 888 915
    14.197 0.0010207 1013 1002
    14.202 0.0009352 1098 1108
    14.207 0.0008600 1194 1223
    14.212 0.0007425 1216 1326
    14.217 0.0006508 1576 1412
    14.222 0.0006677 1538 1497
    14.227 0.0006097 1681 1614
    14.232 0.0005383 1906 1787
    14.237 0.0004685 2191 2031
    14.242 0.0004114 2495 2349
    14.247 0.0003520 2918 2742
    14.252 0.0003155 3264 3151
    14.257 0.0003046 3367 3171
    14.262 0.0003845 2673 2500
    14.267 0.0005027 2041 1968
    14.272 0.0005408 1835 1787
    14.277 0.0005642 1768 1813
    14.282 0.0005285 1944 1949
    14.287 0.0004895 2099 2165
    14.292 0.0004131 2538 2448
    14.297 0.0003815 2688 2783
    14.302 0.0003212 3041 3133
    14.307 0.0002902 3334 3400
    14.312 0.0002653 3869 3404
    14.317 0.0003246 3148 3051
    14.322 0.0004414 2329 2482
    14.327 0.0005696 1889 1946
    14.332 0.0006782 1516 1546
    14.337 0.0007716 1329 1266
    14.342 0.0009467 1014 1074
    14.347 0.0010610 966 939
    14.352 0.0011037 826 843
    14.357 0.0012398 784 773
    14.362 0.0013223 778 720
    14.367 0.0013923 735 680
    14.372 0.0014907 710 649
    14.377 0.0014240 719 625
    14.382 0.0014907 688 606
    14.387 0.0015873 535 585
    14.392 0.0016391 631 570
    14.397 0.0015873 649 561
    14.402 0.0017507 512 556
    14.407 0.0017507 484 555
    14.412 0.0019579 525 549
    14.417 0.0019579 555 546
    14.422 0.0019407 529 548
    14.427 0.0019407 573 555
    14.432 0.0018579 554 564
    14.437 0.0017654 552 577
    14.442 0.0017803 578 594
    14.447 0.0016000 642 615
    14.452 0.0016525 619 639
    14.457 0.0017075 600 659
    14.462 0.0016391 624 662
    14.467 0.0015379 563 636
    14.472 0.0017217 594 593
    14.477 0.0017955 574 554
    14.482 0.0018263 560 526
    14.487 0.0019237 532 507
    14.492 0.0021042 488 494
    14.497 0.0020291 505 486
    14.502 0.0021633 527 480
    14.507 0.0023338 438 477
    14.512 0.0021433 480 475
    14.517 0.0024029 427 474
    14.522 0.0021042 486 475
    14.527 0.0023114 445 476
    14.532 0.0022676 454 479
    14.537 0.0019930 482 483
    14.542 0.0021042 486 490
    14.547 0.0020661 438 498
    14.552 0.0018740 548 510
    14.557 0.0017955 572 527
    14.562 0.0016797 617 551
    14.567 0.0015623 655 588
    14.572 0.0014027 647 644
    14.577 0.0012311 747 719
    14.582 0.0011809 791 813
    14.587 0.0010207 1007 930
    14.592 0.0008911 1149 1065
    14.597 0.0007547 1357 1204
    14.602 0.0006281 1634 1406
    14.607 0.0005589 1838 1676
    14.612 0.0004830 2118 2035
    14.617 0.0004216 2431 2460
    14.622 0.0003712 2756 2692
    14.627 0.0004605 2224 2234
    14.632 0.0007149 1434 1493
    14.637 0.0009239 1109 1044
    14.642 0.0011728 791 822
    14.647 0.0014240 672 700
    14.652 0.0016129 637 630
    14.657 0.0016935 624 586
    14.662 0.0021042 544 559
    14.667 0.0020661 498 540
    14.672 0.0020109 508 527
    14.677 0.0018263 589 519
    14.682 0.0018420 508 515
    14.687 0.0017955 569 513
    14.692 0.0021633 482 514
    14.697 0.0017955 571 515
    14.702 0.0018579 554 516
    14.707 0.0018420 556 517
    14.712 0.0019069 537 520
    14.717 0.0018904 572 526
    14.722 0.0017217 597 536
    14.727 0.0017217 598 550
    14.732 0.0016660 615 569
    14.737 0.0016129 593 595
    14.742 0.0015140 675 633
    14.747 0.0013923 746 683
    14.752 0.0011809 868 754
    14.757 0.0011337 902 847
    14.762 0.0010273 994 962
    14.767 0.0009889 1036 1071
    14.772 0.0008805 1167 1218
    14.777 0.0007465 1369 1404
    14.782 0.0006097 1684 1628
    14.787 0.0005459 1877 1890
    14.792 0.0004605 2224 2180
    14.797 0.0004065 2522 2450
    14.802 0.0003468 2953 2582
    14.807 0.0003921 2616 2441
    14.812 0.0005778 2005 2041
    14.817 0.0007980 1283 1603
    14.822 0.0009072 1131 1263
    14.827 0.0010339 1030 1026
    14.832 0.0011648 878 868
    14.837 0.0013717 733 758
    14.842 0.0014793 693 682
    14.847 0.0014907 611 626
    14.852 0.0016935 605 585
    14.857 0.0018740 546 553
    14.862 0.0017955 572 529
    14.867 0.0020661 457 509
    14.872 0.0019407 527 493
    14.877 0.0020475 499 479
    14.882 0.0022893 449 467
    14.887 0.0021236 481 457
    14.892 0.0021836 468 450
    14.897 0.0022893 449 443
    14.902 0.0024267 420 437
    14.907 0.0024507 412 433
    14.912 0.0022250 476 428
    14.917 0.0024752 412 425
    14.922 0.0024267 423 422
    14.927 0.0025252 405 419
    14.932 0.0026298 440 417
    14.937 0.0023565 433 416
    14.942 0.0023795 429 414
    14.947 0.0026298 391 411
    14.952 0.0026031 439 410
    14.957 0.0024267 420 410
    14.962 0.0022893 393 411
    14.967 0.0025252 404 410
    14.972 0.0023795 431 403
    14.977 0.0027412 375 400
    14.982 0.0025767 399 398
    14.987 0.0023338 439 397
    14.992 0.0024507 418 396
    14.997 0.0024507 366 395
    15.002 0.0024029 441 394
    15.007 0.0026846 389 393
    15.012 0.0024507 417 392
    15.017 0.0026031 352 391
    15.022 0.0025000 383 391
    15.027 0.0026298 389 390
    15.032 0.0027412 373 390
    15.037 0.0027995 409 390
    15.042 0.0025508 401 390
    15.047 0.0024029 426 391
    15.052 0.0027701 377 388
    15.057 0.0027127 376 386
    15.062 0.0027127 365 385
    15.067 0.0027412 371 385
    15.072 0.0025767 399 384
    15.077 0.0024752 415 383
    15.082 0.0027127 375 383
    15.087 0.0028905 434 383
    15.092 0.0026298 388 382
    15.097 0.0030190 339 382
    15.102 0.0027701 407 381
    15.107 0.0026570 386 381
    15.112 0.0028905 379 380
    15.117 0.0028293 362 380
    15.122 0.0027127 378 380
    15.127 0.0025252 345 380
    15.132 0.0027127 376 380
    15.137 0.0023795 430 380
    15.142 0.0027701 374 380
    15.147 0.0025000 409 381
    15.152 0.0028905 406 382
    15.157 0.0027412 352 382
    15.162 0.0026846 363 382
    15.167 0.0027127 377 383
    15.172 0.0025252 428 385
    15.177 0.0027995 364 388
    15.182 0.0025508 398 393
    15.187 0.0025767 395 387
    15.192 0.0028293 363 380
    15.197 0.0026298 387 378
    15.202 0.0024267 375 379
    15.207 0.0028905 381 379
    15.212 0.0026570 386 379
    15.217 0.0025767 395 380
    15.222 0.0027995 367 381
    15.227 0.0028597 362 383
    15.232 0.0025767 396 384
    15.237 0.0026846 380 385
    15.242 0.0026570 384 386
    15.247 0.0027127 377 391
    15.252 0.0027127 379 388
    15.257 0.0025508 430 376
    15.262 0.0027412 338 372
    15.267 0.0024267 420 371
    15.272 0.0028293 360 371
    15.277 0.0028905 371 371
    15.282 0.0026846 382 371
    15.287 0.0024752 309 369
    15.292 0.0027412 372 367
    15.297 0.0027995 367 367
    15.302 0.0027701 415 367
    15.307 0.0028293 324 367
    15.312 0.0028597 372 366
    15.317 0.0027412 418 366
    15.322 0.0027995 416 365
    15.327 0.0030524 334 365
    15.332 0.0030524 337 365
    15.337 0.0025767 372 365
    15.342 0.0027995 364 365
    15.347 0.0030864 333 365
    15.352 0.0028293 360 365
    15.357 0.0028293 363 364
    15.362 0.0029218 351 364
    15.367 0.0027701 371 364
    15.372 0.0028597 357 364
    15.377 0.0029218 348 364
    15.382 0.0027127 379 364
    15.387 0.0029218 326 364
    15.392 0.0026570 384 364
    15.397 0.0027995 365 364
    15.402 0.0027701 358 364
    15.407 0.0026846 356 364
    15.412 0.0027127 336 364
    15.417 0.0027701 368 364
    15.422 0.0028905 352 364
    15.427 0.0024752 368 364
    15.432 0.0029537 355 365
    15.437 0.0026846 319 365
    15.442 0.0029218 374 366
    15.447 0.0026846 382 367
    15.452 0.0029218 334 368
    15.457 0.0028293 361 368
    15.462 0.0027412 372 367
    15.467 0.0030190 339 367
    15.472 0.0026846 381 367
    15.477 0.0028905 352 368
    15.482 0.0027995 364 370
    15.487 0.0025508 429 371
    15.492 0.0024507 419 373
    15.497 0.0028905 320 373
    15.502 0.0026031 393 371
    15.507 0.0028293 362 370
    15.512 0.0027127 379 370
    15.517 0.0031562 355 370
    15.522 0.0025252 404 370
    15.527 0.0027995 364 371
    15.532 0.0029218 349 371
    15.537 0.0030864 350 371
    15.542 0.0027412 372 372
    15.547 0.0029537 347 374
    15.552 0.0026298 388 376
    15.557 0.0025252 430 378
    15.562 0.0024507 417 382
    15.567 0.0026298 390 387
    15.572 0.0026298 387 396
    15.577 0.0024029 425 409
    15.582 0.0023114 444 426
    15.587 0.0023338 488 448
    15.592 0.0021042 486 476
    15.597 0.0018740 546 510
    15.602 0.0017654 578 554
    15.607 0.0015623 540 611
    15.612 0.0015140 676 686
    15.617 0.0012311 803 783
    15.622 0.0011569 840 870
    15.627 0.0011973 897 830
    15.632 0.0015259 669 699
    15.637 0.0016660 613 627
    15.642 0.0016391 622 612
    15.647 0.0014568 703 632
    15.652 0.0014133 722 673
    15.657 0.0014348 709 736
    15.662 0.0012755 800 820
    15.667 0.0011037 829 907
    15.672 0.0011186 913 945
    15.677 0.0012664 804 860
    15.682 0.0015873 737 704
    15.687 0.0017654 580 582
    15.692 0.0019069 535 510
    15.697 0.0023338 438 467
    15.702 0.0023795 430 440
    15.707 0.0024507 436 424
    15.712 0.0025252 405 412
    15.717 0.0027127 464 405
    15.722 0.0024752 454 400
    15.727 0.0026846 381 398
    15.732 0.0026846 379 397
    15.737 0.0024267 420 398
    15.742 0.0026298 346 398
    15.747 0.0024267 397 399
    15.752 0.0026570 384 405
    15.757 0.0023565 355 415
    15.762 0.0025767 453 429
    15.767 0.0021633 473 447
    15.772 0.0021236 530 471
    15.777 0.0018740 544 501
    15.782 0.0017507 584 538
    15.787 0.0017654 529 585
    15.792 0.0014348 709 642
    15.797 0.0013033 781 704
    15.802 0.0012056 843 748
    15.807 0.0011648 874 726
    15.812 0.0014907 686 647
    15.817 0.0017654 577 576
    15.822 0.0018904 480 528
    15.827 0.0022461 455 486
    15.832 0.0024029 494 450
    15.837 0.0024267 422 427
    15.842 0.0024267 421 414
    15.847 0.0025000 388 407
    15.852 0.0024029 423 403
    15.857 0.0025767 414 403
    15.862 0.0026298 388 405
    15.867 0.0025252 449 409
    15.872 0.0026298 386 416
    15.877 0.0026570 405 424
    15.882 0.0025767 397 434
    15.887 0.0025508 424 445
    15.892 0.0023795 431 457
    15.897 0.0022676 464 465
    15.902 0.0021836 465 465
    15.907 0.0024029 447 456
    15.912 0.0025000 409 441
    15.917 0.0025252 405 426
    15.922 0.0026298 386 416
    15.927 0.0026298 389 404
    15.932 0.0025508 400 395
    15.937 0.0026298 386 391
    15.942 0.0027701 368 388
    15.947 0.0026298 386 387
    15.952 0.0026031 393 386
    15.957 0.0026846 380 387
    15.962 0.0027995 363 389
    15.967 0.0023795 428 392
    15.972 0.0026298 387 393
    15.977 0.0026570 396 396
    15.982 0.0022041 462 400
    15.987 0.0024507 435 406
    15.992 0.0024267 468 413
    15.997 0.0025252 469 420
    16.002 0.0024267 419 427
    16.007 0.0020850 392 430
    16.012 0.0021633 371 435
    16.017 0.0021236 418 445
    16.022 0.0020109 505 458
    16.027 0.0019407 527 476
    16.032 0.0017803 572 501
    16.037 0.0017803 569 534
    16.042 0.0016391 623 579
    16.047 0.0014793 659 642
    16.052 0.0012486 814 726
    16.057 0.0012311 812 834
    16.062 0.0010207 999 970
    16.067 0.0009127 1132 1135
    16.072 0.0007465 1366 1336
    16.077 0.0006442 1583 1575
    16.082 0.0005806 1753 1852
    16.087 0.0004982 2049 2144
    16.092 0.0004216 2420 2372
    16.097 0.0003520 2893 2387
    16.102 0.0004165 2190 2093
    16.107 0.0005751 1770 1655
    16.112 0.0008117 1252 1277
    16.117 0.0009645 977 1009
    16.122 0.0011809 863 833
    16.127 0.0012847 661 715
    16.132 0.0013616 748 635
    16.137 0.0018263 603 578
    16.142 0.0018263 556 537
    16.147 0.0017507 580 506
    16.152 0.0019237 530 483
    16.157 0.0019930 481 463
    16.162 0.0021633 469 446
    16.167 0.0023114 439 432
    16.172 0.0025252 378 420
    16.177 0.0022893 377 411
    16.182 0.0025000 408 404
    16.187 0.0025000 408 398
    16.192 0.0027412 371 394
    16.197 0.0028597 355 390
    16.202 0.0024029 422 385
    16.207 0.0028293 382 381
    16.212 0.0027995 362 375
    16.217 0.0029861 343 371
    16.222 0.0027701 375 368
    16.227 0.0027412 371 366
    16.232 0.0026570 384 364
    16.237 0.0027701 367 362
    16.242 0.0027995 362 360
    16.247 0.0030190 339 359
    16.252 0.0027701 367 358
    16.257 0.0030190 340 356
    16.262 0.0028293 317 355
    16.267 0.0026298 405 355
    16.272 0.0028293 360 354
    16.277 0.0029218 348 353
    16.282 0.0028293 358 353
    16.287 0.0027412 372 353
    16.292 0.0029218 350 353
    16.297 0.0028905 351 353
    16.302 0.0031562 322 354
    16.307 0.0027412 372 356
    16.312 0.0027412 370 357
    16.317 0.0027701 330 351
    16.322 0.0030524 333 349
    16.327 0.0029861 340 348
    16.332 0.0030524 333 348
    16.337 0.0035013 291 348
    16.342 0.0030524 358 348
    16.347 0.0030864 328 349
    16.352 0.0030190 314 350
    16.357 0.0028905 359 352
    16.362 0.0027127 375 355
    16.367 0.0028905 354 358
    16.372 0.0027701 366 356
    16.377 0.0030864 388 350
    16.382 0.0033412 371 346
    16.387 0.0031562 352 344
    16.392 0.0028293 361 344
    16.397 0.0029218 362 343
    16.402 0.0030524 335 343
    16.407 0.0032653 325 343
    16.412 0.0033412 306 342
    16.417 0.0031919 344 342
    16.422 0.0029218 348 342
    16.427 0.0027412 370 342
    16.432 0.0028905 333 342
    16.437 0.0029861 340 342
    16.442 0.0031210 371 342
    16.447 0.0030524 329 342
    16.452 0.0032653 363 342
    16.457 0.0033412 305 343
    16.462 0.0028293 359 343
    16.467 0.0029537 343 344
    16.472 0.0031562 322 342
    16.477 0.0030524 376 342
    16.482 0.0030190 339 342
    16.487 0.0029861 342 342
    16.492 0.0029861 340 342
    16.497 0.0031919 317 342
    16.502 0.0027412 372 343
    16.507 0.0030864 329 343
    16.512 0.0030524 335 343
    16.517 0.0031562 321 344
    16.522 0.0030190 336 344
    16.527 0.0030524 315 344
    16.532 0.0030864 388 345
    16.537 0.0030524 334 345
    16.542 0.0029861 341 346
    16.547 0.0029861 339 348
    16.552 0.0030864 331 350
    16.557 0.0029537 401 353
    16.562 0.0027995 365 358
    16.567 0.0031210 327 365
    16.572 0.0027412 341 374
    16.577 0.0026570 383 385
    16.582 0.0025252 403 400
    16.587 0.0025508 397 419
    16.592 0.0022676 413 442
    16.597 0.0022461 497 470
    16.602 0.0021042 486 505
    16.607 0.0019579 489 541
    16.612 0.0020291 501 556
    16.617 0.0020291 501 526
    16.622 0.0022893 445 474
    16.627 0.0025000 408 436
    16.632 0.0022893 445 414
    16.637 0.0025000 408 400
    16.642 0.0026570 383 391
    16.647 0.0029537 345 385
    16.652 0.0028905 351 380
    16.657 0.0027412 389 378
    16.662 0.0027412 371 378
    16.667 0.0026846 379 381
    16.672 0.0025508 397 387
    16.677 0.0027995 351 395
    16.682 0.0024507 415 407
    16.687 0.0023565 481 423
    16.692 0.0023338 436 443
    16.697 0.0022893 444 467
    16.702 0.0023795 428 497
    16.707 0.0021042 572 530
    16.712 0.0018108 561 563
    16.717 0.0016797 606 592
    16.722 0.0017075 670 604
    16.727 0.0016797 604 586
    16.732 0.0018579 546 542
    16.737 0.0019579 518 493
    16.742 0.0022676 450 453
    16.747 0.0026570 410 424
    16.752 0.0023114 349 403
    16.757 0.0027701 368 389
    16.762 0.0028905 351 378
    16.767 0.0025508 400 371
    16.772 0.0029218 348 366
    16.777 0.0031210 362 362
    16.782 0.0030190 336 359
    16.787 0.0030190 335 357
    16.792 0.0030190 359 356
    16.797 0.0030524 332 355
    16.802 0.0029218 311 355
    16.807 0.0029861 339 356
    16.812 0.0032653 311 358
    16.817 0.0029218 378 359
    16.822 0.0030524 330 362
    16.827 0.0026298 327 364
    16.832 0.0025252 402 365
    16.837 0.0028597 310 364
    16.842 0.0031210 388 362
    16.847 0.0030864 331 358
    16.852 0.0029218 346 354
    16.857 0.0027995 362 351
    16.862 0.0030524 332 349
    16.867 0.0029537 383 348
    16.872 0.0029218 349 348
    16.877 0.0029537 344 347
    16.882 0.0026846 377 347
    16.887 0.0029218 348 347
    16.892 0.0029218 349 347
    16.897 0.0028597 309 348
    16.902 0.0030524 338 349
    16.907 0.0028293 357 348
    16.912 0.0027701 390 348
    16.917 0.0029218 350 350
    16.922 0.0029218 349 353
    16.927 0.0028597 340 357
    16.932 0.0029218 347 362
    16.937 0.0030864 331 366
    16.942 0.0028905 353 371
    16.947 0.0026298 385 382
    16.952 0.0025252 335 397
    16.957 0.0026570 383 416
    16.962 0.0024267 421 441
    16.967 0.0021042 409 467
    16.972 0.0019930 507 495
    16.977 0.0020109 470 532
    16.982 0.0016525 613 557
    16.987 0.0016935 600 530
    16.992 0.0020661 421 469
    16.997 0.0021836 467 421
    17.002 0.0076947 399 393
    17.007 0.0057392 352 375
    17.012 0.0060093 342 365
    17.017 0.0058272 347 358
    17.022 0.0056532 357 354
    17.027 0.0059172 344 352
    17.032 0.0062000 387 350
    17.037 0.0058272 375 349
    17.042 0.0064000 318 349
    17.047 0.0058272 346 350
    17.052 0.0062000 327 351
    17.057 0.0059172 345 354
    17.062 0.0059172 370 356
    17.067 0.0060093 348 354
    17.072 0.0065036 317 354
    17.077 0.0056532 361 358
    17.082 0.0061035 335 362
    17.087 0.0057392 354 369
    17.092 0.0051757 394 377
    17.097 0.0054066 393 388
    17.102 0.0054066 390 395
    17.107 0.0049593 407 401
    17.112 0.0049593 435 407
    17.117 0.0050299 405 403
    17.122 0.0052510 357 388
    17.127 0.0054066 393 374
    17.132 0.0056532 361 365
    17.137 0.0058272 350 359
    17.142 0.0058272 346 356
    17.147 0.0061035 332 354
    17.152 0.0058272 347 354
    17.157 0.0055692 363 354
    17.162 0.0055692 366 354
    17.167 0.0061035 334 354
    17.172 0.0059172 340 354
    17.177 0.0067186 304 356
    17.182 0.0057392 347 358
    17.187 0.0058272 347 361
    17.192 0.0054066 371 365
    17.197 0.0054870 368 371
    17.202 0.0056532 399 379
    17.207 0.0051020 399 392
    17.212 0.0050299 397 410
    17.217 0.0047562 428 433
    17.222 0.0047562 427 461
    17.227 0.0041091 493 498
    17.232 0.0036731 550 544
    17.237 0.0035013 577 602
    17.242 0.0030190 671 672
    17.247 0.0028905 727 733
    17.252 0.0025508 797 725
    17.257 0.0028905 701 631
    17.262 0.0037180 572 541
    17.267 0.0037638 466 492
    17.272 0.0040570 469 472
    17.277 0.0042166 450 470
    17.282 0.0041623 485 471
    17.287 0.0041091 490 466
    17.292 0.0041623 489 477
    17.297 0.0044444 544 497
    17.302 0.0040058 503 523
    17.307 0.0038104 530 556
    17.312 0.0035856 563 594
    17.317 0.0032653 617 633
    17.322 0.0029861 678 669
    17.327 0.0027995 641 694
    17.332 0.0026846 757 694
    17.337 0.0029861 679 667
    17.342 0.0035856 568 620
    17.347 0.0038579 536 568
    17.352 0.0041091 544 521
    17.357 0.0043858 462 484
    17.362 0.0047562 426 456
    17.367 0.0047562 423 435
    17.372 0.0051757 393 416
    17.377 0.0050299 405 402
    17.382 0.0054870 369 392
    17.387 0.0053279 380 384
    17.392 0.0051020 398 378
    17.397 0.0051757 392 373
    17.402 0.0054066 374 369
    17.407 0.0055692 348 366
    17.412 0.0057392 351 364
    17.417 0.0059172 344 362
    17.422 0.0057392 364 360
    17.427 0.0058272 368 358
    17.432 0.0058272 348 357
    17.437 0.0057392 352 356
    17.442 0.0057392 354 355
    17.447 0.0058272 320 353
    17.452 0.0056532 357 353
    17.457 0.0058272 376 352
    17.462 0.0059172 319 352
    17.467 0.0058272 347 351
    17.472 0.0056532 360 351
    17.477 0.0057392 355 351
    17.482 0.0057392 353 351
    17.487 0.0057392 355 351
    17.492 0.0059172 344 351
    17.497 0.0057392 352 351
    17.502 0.0058272 349 351
    17.507 0.0055692 361 352
    17.512 0.0060093 339 352
    17.517 0.0057392 353 352
    17.522 0.0058272 354 353
    17.527 0.0058272 345 354
    17.532 0.0060093 361 354
    17.537 0.0054066 375 356
    17.542 0.0062988 320 357
    17.547 0.0056532 356 358
    17.552 0.0058272 380 360
    17.557 0.0054870 400 362
    17.562 0.0055692 364 364
    17.567 0.0059172 406 366
    17.572 0.0052510 386 369
    17.577 0.0054066 376 373
    17.582 0.0052510 412 378
    17.587 0.0051020 346 384
    17.592 0.0051757 362 392
    17.597 0.0049593 396 403
    17.602 0.0048225 397 417
    17.607 0.0046277 436 437
    17.612 0.0044444 455 464
    17.617 0.0040058 507 500
    17.622 0.0036290 552 544
    17.627 0.0035013 621 599
    17.632 0.0031210 650 666
    17.637 0.0028293 715 745
    17.642 0.0025252 802 833
    17.647 0.0023795 973 911
    17.652 0.0019069 1061 939
    17.657 0.0019407 1041 881
    17.662 0.0026031 774 766
    17.667 0.0029537 685 659
    17.672 0.0033029 615 586
    17.677 0.0035013 523 542
    17.682 0.0035856 565 522
    17.687 0.0037180 543 519
    17.692 0.0035431 523 535
    17.697 0.0033029 611 569
    17.702 0.0031562 639 621
    17.707 0.0028293 715 692
    17.712 0.0024507 821 785
    17.717 0.0022461 897 906
    17.722 0.0018108 1119 1060
    17.727 0.0016259 1240 1242
    17.732 0.0014133 1433 1390
    17.737 0.0013418 1509 1347
    17.742 0.0019237 1048 1082
    17.747 0.0023565 857 836
    17.752 0.0028293 712 688
    17.757 0.0032653 632 596
    17.762 0.0037638 540 537
    17.767 0.0039063 517 495
    17.772 0.0045043 450 464
    17.777 0.0045043 447 440
    17.782 0.0045654 461 423
    17.787 0.0048225 426 410
    17.792 0.0048225 407 400
    17.797 0.0052510 386 392
    17.802 0.0053279 380 386
    17.807 0.0056532 355 382
    17.812 0.0051757 414 379
    17.817 0.0053279 335 374
    17.822 0.0057392 351 369
    17.827 0.0056532 357 366
    17.832 0.0056532 358 364
    17.837 0.0056532 356 362
    17.842 0.0057392 354 361
    17.847 0.0054066 375 359
    17.852 0.0057392 350 358
    17.857 0.0052510 386 358
    17.862 0.0058272 348 357
    17.867 0.0056532 358 357
    17.872 0.0060093 346 357
    17.877 0.0057392 353 358
    17.882 0.0059172 342 359
    17.887 0.0058272 348 356
    17.892 0.0059172 340 353
    17.897 0.0057392 352 352
    17.902 0.0054870 343 352
    17.907 0.0058272 346 352
    17.912 0.0060093 372 351
    17.917 0.0058272 336 351
    17.922 0.0059172 342 351
    17.927 0.0058272 390 351
    17.932 0.0055692 362 351
    17.937 0.0062000 327 351
    17.942 0.0059172 340 351
    17.947 0.0060093 340 351
    17.952 0.0061035 329 351
    17.957 0.0059172 343 352
    17.962 0.0059172 341 351
    17.967 0.0059172 339 351
    17.972 0.0055692 363 352
    17.977 0.0058272 349 352
    17.982 0.0057392 353 352
    17.987 0.0059172 320 353
    17.992 0.0059172 340 353
    17.997 0.0058272 372 354
    18.002 0.0055692 341 355
    18.007 0.0059172 339 356
    18.012 0.0059172 316 357
    18.017 0.0058272 333 358
    18.022 0.0054870 369 359
    18.027 0.0056532 357 359
    18.032 0.0062000 323 360
    18.037 0.0054066 373 359
    18.042 0.0056532 357 358
    18.047 0.0053279 378 359
    18.052 0.0051020 317 360
    18.057 0.0055692 365 361
    18.062 0.0055692 360 364
    18.067 0.0057392 349 366
    18.072 0.0052510 386 370
    18.077 0.0052510 398 374
    18.082 0.0051757 389 380
    18.087 0.0054066 346 388
    18.092 0.0048902 364 395
    18.097 0.0048902 381 404
    18.102 0.0043283 403 420
    18.107 0.0045654 439 443
    18.112 0.0043858 506 471
    18.117 0.0039555 507 508
    18.122 0.0037638 534 552
    18.127 0.0034602 584 607
    18.132 0.0030190 664 671
    18.137 0.0027701 726 737
    18.142 0.0025767 783 782
    18.147 0.0025000 720 768
    18.152 0.0028905 719 715
    18.157 0.0029218 687 670
    18.162 0.0032283 710 656
    18.167 0.0030190 667 675
    18.172 0.0028293 763 721
    18.177 0.0026298 765 766
    18.182 0.0023565 773 731
    18.187 0.0028293 593 605
    18.192 0.0038579 521 505
    18.197 0.0043858 457 451
    18.202 0.0046277 436 420
    18.207 0.0050299 382 402
    18.212 0.0051020 396 391
    18.217 0.0050299 398 383
    18.222 0.0056532 356 377
    18.227 0.0057392 351 373
    18.232 0.0054066 373 370
    18.237 0.0055692 368 367
    18.242 0.0052510 381 365
    18.247 0.0060093 390 363
    18.252 0.0055692 362 362
    18.257 0.0057392 350 360
    18.262 0.0057392 351 360
    18.267 0.0062000 325 359
    18.272 0.0057392 350 358
    18.277 0.0056532 354 358
    18.282 0.0057392 349 358
    18.287 0.0056532 359 357
    18.292 0.0055692 362 357
    18.297 0.0058272 344 358
    18.302 0.0054870 367 358
    18.307 0.0059172 341 359
    18.312 0.0057392 367 360
    18.317 0.0061035 332 361
    18.322 0.0054066 372 363
    18.327 0.0054870 368 366
    18.332 0.0054066 370 368
    18.337 0.0051020 393 370
    18.342 0.0057392 353 374
    18.347 0.0053279 380 379
    18.352 0.0051020 396 384
    18.357 0.0051757 390 387
    18.362 0.0050299 417 385
    18.367 0.0052510 386 379
    18.372 0.0055692 361 372
    18.377 0.0054066 345 368
    18.382 0.0054870 371 365
    18.387 0.0059172 342 363
    18.392 0.0054870 367 362
    18.397 0.0054870 377 361
    18.402 0.0058272 347 360
    18.407 0.0053279 375 360
    18.412 0.0056532 330 360
    18.417 0.0055692 360 361
    18.422 0.0059172 339 361
    18.427 0.0055692 363 362
    18.432 0.0054870 364 363
    18.437 0.0055692 363 364
    18.442 0.0055692 362 366
    18.447 0.0056532 355 369
    18.452 0.0054870 364 369
    18.457 0.0050299 398 370
    18.462 0.0051757 386 372
    18.467 0.0054870 366 376
    18.472 0.0053279 400 380
    18.477 0.0051757 409 385
    18.482 0.0049593 403 389
    18.487 0.0050299 400 390
    18.492 0.0050299 421 386
    18.497 0.0052510 382 382
    18.502 0.0054870 366 380
    18.507 0.0051020 409 379
    18.512 0.0054870 367 381
    18.517 0.0055692 362 382
    18.522 0.0051757 390 384
    18.527 0.0054066 362 386
    18.532 0.0050299 363 390
    18.537 0.0048225 376 395
    18.542 0.0051020 395 402
    18.547 0.0055692 424 410
    18.552 0.0050299 397 420
    18.557 0.0048225 416 432
    18.562 0.0044444 450 448
    18.567 0.0046277 439 468
    18.572 0.0043283 474 492
    18.577 0.0043283 463 521
    18.582 0.0039555 536 556
    18.587 0.0035856 560 595
    18.592 0.0032653 613 639
    18.597 0.0029537 679 685
    18.602 0.0026298 727 725
    18.607 0.0024267 700 746
    18.612 0.0024752 806 743
    18.617 0.0027995 714 736
    18.622 0.0025767 782 744
    18.627 0.0025767 780 778
    18.632 0.0023795 840 834
    18.637 0.0023795 815 869
    18.642 0.0025508 757 787
    18.647 0.0030190 663 643
    18.652 0.0037638 534 549
    18.657 0.0041091 514 499
    18.662 0.0040570 495 470
    18.667 0.0043858 480 451
    18.672 0.0044444 424 437
    18.677 0.0045654 437 427
    18.682 0.0049593 445 417
    18.687 0.0052510 382 409
    18.692 0.0052510 420 402
    18.697 0.0051020 392 396
    18.702 0.0052510 394 392
    18.707 0.0048902 411 389
    18.712 0.0053279 379 386
    18.717 0.0051020 396 384
    18.722 0.0058272 345 382
    18.727 0.0053279 373 381
    18.732 0.0054066 370 380
    18.737 0.0055692 362 379
    18.742 0.0055692 361 379
    18.747 0.0051757 346 378
    18.752 0.0054870 401 378
    18.757 0.0053279 383 378
    18.762 0.0054870 367 378
    18.767 0.0054066 370 379
    18.772 0.0054870 342 379
    18.777 0.0054066 344 380
    18.782 0.0054066 372 381
    18.787 0.0053279 355 382
    18.792 0.0052510 384 383
    18.797 0.0055692 375 385
    18.802 0.0051020 409 387
    18.807 0.0049593 365 389
    18.812 0.0047562 421 392
    18.817 0.0052510 382 396
    18.822 0.0049593 402 400
    18.827 0.0050299 401 404
    18.832 0.0047562 422 409
    18.837 0.0046277 432 414
    18.842 0.0046913 455 418
    18.847 0.0045043 420 421
    18.852 0.0048225 415 425
    18.857 0.0041623 483 431
    18.862 0.0044444 451 440
    18.867 0.0043283 464 451
    18.872 0.0040058 431 461
    18.877 0.0037180 535 483
    18.882 0.0038104 523 518
    18.887 0.0032283 616 571
    18.892 0.0029218 674 642
    18.897 0.0026031 769 734
    18.902 0.0021836 913 853
    18.907 0.0018579 1075 1007
    18.912 0.0016129 1251 1203
    18.917 0.0014348 1392 1423
    18.922 0.0012398 1609 1539
    18.927 0.0013127 1529 1371
    18.932 0.0017075 1167 1111
    18.937 0.0020661 970 976
    18.942 0.0020850 1008 953
    18.947 0.0020850 958 997
    18.952 0.0019407 1028 1086
    18.957 0.0017361 1152 1195
    18.962 0.0015747 1267 1280
    18.967 0.0014348 1389 1261
    18.972 0.0016797 1094 1123
    18.977 0.0021633 926 953
    18.982 0.0025000 831 826
    18.987 0.0027412 728 755
    18.992 0.0028293 758 723
    18.997 0.0028293 756 715
    19.002 0.0028293 706 708
    19.007 0.0027127 738 671
    19.012 0.0031562 632 604
    19.017 0.0036290 551 543
    19.022 0.0040570 515 501
    19.027 0.0042719 448 475
    19.032 0.0043283 463 459
    19.037 0.0048225 414 450
    19.042 0.0042166 473 445
    19.047 0.0046913 429 444
    19.052 0.0046913 480 436
    19.057 0.0046277 455 428
    19.062 0.0048902 411 423
    19.067 0.0046913 466 421
    19.072 0.0045654 440 423
    19.077 0.0046913 426 425
    19.082 0.0046277 433 431
    19.087 0.0043858 458 441
    19.092 0.0042719 467 454
    19.097 0.0045654 464 469
    19.102 0.0040058 499 478
    19.107 0.0041623 482 470
    19.112 0.0043858 458 448
    19.117 0.0045654 450 428
    19.122 0.0047562 377 415
    19.127 0.0045043 442 409
    19.132 0.0049593 401 407
    19.137 0.0046913 426 409
    19.142 0.0045654 437 415
    19.147 0.0050299 399 426
    19.152 0.0045654 406 422
    19.157 0.0051020 389 405
    19.162 0.0048225 414 400
    19.167 0.0049593 403 401
    19.172 0.0048225 411 406
    19.177 0.0048225 414 413
    19.182 0.0052510 433 405
    19.187 0.0049593 369 397
    19.192 0.0049593 401 395
    19.197 0.0051757 386 393
    19.202 0.0051757 380 394
    19.207 0.0053279 373 395
    19.212 0.0050299 433 397
    19.217 0.0052510 399 399
    19.222 0.0049593 404 402
    19.227 0.0051020 393 405
    19.232 0.0051020 421 407
    19.237 0.0046913 424 409
    19.242 0.0046277 397 410
    19.247 0.0048902 406 412
    19.252 0.0045654 437 415
    19.257 0.0046913 462 421
    19.262 0.0046277 386 430
    19.267 0.0043858 455 444
    19.272 0.0046913 424 462
    19.277 0.0041623 532 486
    19.282 0.0038579 473 517
    19.287 0.0035856 556 555
    19.292 0.0033802 591 581
    19.297 0.0035013 546 558
    19.302 0.0038579 520 507
    19.307 0.0041091 484 473
    19.312 0.0043283 458 453
    19.317 0.0043283 458 442
    19.322 0.0044444 425 436
    19.327 0.0045654 435 432
    19.332 0.0045654 452 430
    19.337 0.0044444 448 429
    19.342 0.0047562 418 429
    19.347 0.0045654 438 431
    19.352 0.0042166 473 435
    19.357 0.0044444 449 440
    19.362 0.0043283 440 449
    19.367 0.0042166 470 460
    19.372 0.0042166 427 463
    19.377 0.0041623 476 463
    19.382 0.0042719 469 471
    19.387 0.0041623 493 484
    19.392 0.0043283 462 501
    19.397 0.0040058 495 522
    19.402 0.0036731 519 548
    19.407 0.0037638 527 581
    19.412 0.0035013 569 622
    19.417 0.0031562 635 670
    19.422 0.0029537 780 725
    19.427 0.0025767 775 786
    19.432 0.0025252 842 853
    19.437 0.0023338 883 918
    19.442 0.0021633 923 969
    19.447 0.0019579 1053 995
    19.452 0.0019069 1046 993
    19.457 0.0021236 940 973
    19.462 0.0022041 909 946
    19.467 0.0022676 954 930
    19.472 0.0021836 911 928
    19.477 0.0022893 871 933
    19.482 0.0024029 832 945
    19.487 0.0022250 896 962
    19.492 0.0021433 936 968
    19.497 0.0019753 1007 948
    19.502 0.0020661 956 905
    19.507 0.0023114 864 845
    19.512 0.0027412 730 779
    19.517 0.0028905 669 718
    19.522 0.0031210 638 664
    19.527 0.0032653 611 619
    19.532 0.0033412 605 582
    19.537 0.0038104 597 551
    19.542 0.0039063 508 527
    19.547 0.0039063 511 507
    19.552 0.0041091 531 490
    19.557 0.0043858 475 475
    19.562 0.0041623 451 464
    19.567 0.0045043 482 455
    19.572 0.0042719 464 447
    19.577 0.0044444 450 441
    19.582 0.0044444 438 435
    19.587 0.0044444 475 431
    19.592 0.0046913 422 428
    19.597 0.0044444 461 426
    19.602 0.0046913 421 425
    19.607 0.0046277 428 425
    19.612 0.0047562 417 425
    19.617 0.0048902 443 428
    19.622 0.0043858 455 432
    19.627 0.0046913 428 439
    19.632 0.0046913 423 440
    19.637 0.0043283 386 427
    19.642 0.0048225 412 423
    19.647 0.0049593 399 423
    19.652 0.0043858 453 425
    19.657 0.0045654 455 429
    19.662 0.0045654 439 434
    19.667 0.0046277 432 439
    19.672 0.0045043 441 445
    19.677 0.0043858 499 452
    19.682 0.0043283 460 458
    19.687 0.0040570 492 463
    19.692 0.0040570 493 468
    19.697 0.0041091 482 473
    19.702 0.0042719 466 481
    19.707 0.0039555 504 495
    19.712 0.0035856 558 518
    19.717 0.0035856 553 554
    19.722 0.0033802 588 604
    19.727 0.0030524 651 670
    19.732 0.0026846 738 755
    19.737 0.0023338 852 861
    19.742 0.0020661 963 983
    19.747 0.0019579 1092 1089
    19.752 0.0018904 1049 1096
    19.757 0.0022893 872 957
    19.762 0.0027995 759 779
    19.767 0.0031562 632 651
    19.772 0.0035856 558 574
    19.777 0.0036731 539 527
    19.782 0.0038579 513 499
    19.787 0.0042719 509 481
    19.792 0.0042166 503 471
    19.797 0.0042719 468 465
    19.802 0.0044444 462 463
    19.807 0.0043858 465 464
    19.812 0.0046277 429 468
    19.817 0.0044444 450 474
    19.822 0.0040570 457 483
    19.827 0.0040570 491 492
    19.832 0.0040570 490 502
    19.837 0.0039063 507 510
    19.842 0.0040570 551 514
    19.847 0.0038104 524 514
    19.852 0.0041091 516 508
    19.857 0.0040570 493 498
    19.862 0.0042166 471 485
    19.867 0.0045654 437 473
    19.872 0.0047562 420 461
    19.877 0.0042719 458 451
    19.882 0.0048902 410 442
    19.887 0.0048902 468 436
    19.892 0.0046277 432 431
    19.897 0.0046277 431 425
    19.902 0.0051757 385 420
    19.907 0.0048902 406 417
    19.912 0.0048902 409 415
    19.917 0.0049593 403 413
    19.922 0.0046277 394 412
    19.927 0.0051020 391 412
    19.932 0.0049593 399 413
    19.937 0.0049593 390 414
    19.942 0.0050299 397 416
    19.947 0.0047562 458 418
    19.952 0.0049593 404 422
    19.957 0.0047562 466 427
    19.962 0.0045654 436 433
    19.967 0.0043858 452 432
    19.972 0.0045043 442 428
    19.977 0.0045043 394 427
    19.982 0.0051020 391 426
    19.987 0.0043858 425 420
    19.992 0.0046913 425 416
    19.997 0.0048225 410 414
    20.002 0.0046277 430 413
    20.007 0.0047562 406 412
    20.012 0.0047562 420 413
    20.017 0.0048225 417 414
    20.022 0.0046277 419 416
    20.027 0.0046277 405 419
    20.032 0.0046913 424 423
    20.037 0.0046277 429 427
    20.042 0.0046277 427 433
    20.047 0.0045654 433 442
    20.052 0.0043283 460 449
    20.057 0.0043858 412 455
    20.062 0.0042719 463 457
    20.067 0.0043858 455 459
    20.072 0.0043283 461 470
    20.077 0.0040058 459 486
    20.082 0.0040570 492 508
    20.087 0.0038104 522 536
    20.092 0.0035856 552 569
    20.097 0.0034602 572 605
    20.102 0.0033029 599 638
    20.107 0.0030190 675 674
    20.112 0.0028597 695 710
    20.117 0.0027995 706 736
    20.122 0.0026298 755 730
    20.127 0.0025767 772 683
    20.132 0.0030864 621 620
    20.137 0.0034199 579 567
    20.142 0.0034602 543 530
    20.147 0.0038579 516 507
    20.152 0.0039555 501 493
    20.157 0.0038104 523 485
    20.162 0.0040058 480 482
    20.167 0.0039063 505 482
    20.172 0.0037180 534 484
    20.177 0.0037638 526 490
    20.182 0.0036731 513 498
    20.187 0.0036731 541 510
    20.192 0.0033412 493 526
    20.197 0.0034199 579 547
    20.202 0.0031210 571 575
    20.207 0.0029537 668 613
    20.212 0.0027995 607 658
    20.217 0.0024507 808 705
    20.222 0.0022893 721 783
    20.227 0.0021236 908 898
    20.232 0.0017803 1109 1057
    20.237 0.0014907 1330 1266
    20.242 0.0013516 1472 1529
    20.247 0.0010964 1810 1849
    20.252 0.0008911 2224 2215
    20.257 0.0007425 2673 2574
    20.262 0.0006508 2688 2776
    20.267 0.0006409 2663 2633
    20.272 0.0009295 2218 2181
    20.277 0.0012056 1738 1700
    20.282 0.0014680 1352 1344
    20.287 0.0016525 1196 1109
    20.292 0.0019069 1037 959
    20.297 0.0021633 917 858
    20.302 0.0022250 726 787
    20.307 0.0023338 784 731
    20.312 0.0026846 737 684
    20.317 0.0027701 713 648
    20.322 0.0030190 658 621
    20.327 0.0029861 580 605
    20.332 0.0030864 647 599
    20.337 0.0031210 651 602
    20.342 0.0031919 568 612
    20.347 0.0028293 701 627
    20.352 0.0030524 682 647
    20.357 0.0029537 667 663
    20.362 0.0027995 710 663
    20.367 0.0029218 675 638
    20.372 0.0031562 628 597
    20.377 0.0031919 619 558
    20.382 0.0036731 537 532
    20.387 0.0035856 553 516
    20.392 0.0036290 545 506
    20.397 0.0035431 560 500
    20.402 0.0035856 532 499
    20.407 0.0035431 510 500
    20.412 0.0036290 545 500
    20.417 0.0037638 503 495
    20.422 0.0039555 442 482
    20.427 0.0039555 498 476
    20.432 0.0038104 517 478
    20.437 0.0038579 512 478
    20.442 0.0040570 473 472
    20.447 0.0042166 471 473
    20.452 0.0039063 475 480
    20.457 0.0037180 532 491
    20.462 0.0036731 511 508
    20.467 0.0036731 547 530
    20.472 0.0033802 583 553
    20.477 0.0033029 618 578
    20.482 0.0031562 628 619
    20.487 0.0028293 701 674
    20.492 0.0025252 793 742
    20.497 0.0024752 818 820
    20.502 0.0021633 914 898
    20.507 0.0019407 954 963
    20.512 0.0018420 1071 1005
    20.517 0.0017507 1130 1006
    20.522 0.0019237 1013 950
    20.527 0.0022676 875 849
    20.532 0.0028293 728 744
    20.537 0.0030190 651 659
    20.542 0.0032283 639 597
    20.547 0.0035856 515 554
    20.552 0.0035856 553 523
    20.557 0.0038104 521 501
    20.562 0.0039555 496 485
    20.567 0.0039555 502 474
    20.572 0.0042719 461 465
    20.577 0.0043283 458 458
    20.582 0.0042719 465 452
    20.587 0.0043283 412 447
    20.592 0.0042166 467 443
    20.597 0.0046277 424 440
    20.602 0.0044444 447 439
    20.607 0.0043858 450 441
    20.612 0.0044444 446 439
    20.617 0.0045654 431 429
    20.622 0.0046277 429 423
    20.627 0.0047562 416 422
    20.632 0.0049593 398 422
    20.637 0.0048225 408 423
    20.642 0.0047562 441 424
    20.647 0.0048225 407 427
    20.652 0.0044444 447 430
    20.657 0.0047562 407 430
    20.662 0.0046913 423 428
    20.667 0.0047562 471 426
    20.672 0.0045043 393 424
    20.677 0.0046277 427 425
    20.682 0.0048225 412 427
    20.687 0.0047562 394 430
    20.692 0.0045654 433 434
    20.697 0.0048225 412 438
    20.702 0.0047562 414 443
    20.707 0.0045043 439 448
    20.712 0.0043283 454 452
    20.717 0.0045043 439 453
    20.722 0.0043283 459 451
    20.727 0.0044444 442 447
    20.732 0.0047562 412 442
    20.737 0.0045654 463 438
    20.742 0.0047562 415 436
    20.747 0.0042719 463 434
    20.752 0.0043858 409 435
    20.757 0.0043858 423 438
    20.762 0.0044444 442 442
    20.767 0.0040570 486 448
    20.772 0.0039063 432 458
    20.777 0.0039063 473 471
    20.782 0.0039063 502 489
    20.787 0.0035856 532 511
    20.792 0.0032653 602 539
    20.797 0.0033412 588 573
    20.802 0.0030524 645 611
    20.807 0.0029861 661 651
    20.812 0.0029218 631 679
    20.817 0.0027995 719 673
    20.822 0.0031919 619 629
    20.827 0.0034602 570 571
    20.832 0.0040058 520 524
    20.837 0.0041623 471 491
    20.842 0.0045043 440 466
    20.847 0.0042166 470 451
    20.852 0.0045043 440 440
    20.857 0.0046913 398 431
    20.862 0.0047562 416 425
    20.867 0.0045654 433 421
    20.872 0.0045654 430 418
    20.877 0.0046913 386 416
    20.882 0.0050299 386 414
    20.887 0.0048902 401 413
    20.892 0.0047562 412 413
    20.897 0.0047562 377 413
    20.902 0.0049593 396 414
    20.907 0.0049593 403 416
    20.912 0.0051020 401 419
    20.917 0.0042719 425 423
    20.922 0.0048225 411 427
    20.927 0.0049593 398 429
    20.932 0.0047562 439 433
    20.937 0.0046913 419 437
    20.942 0.0046277 435 444
    20.947 0.0044444 415 454
    20.952 0.0048225 408 465
    20.957 0.0041623 471 480
    20.962 0.0040058 461 497
    20.967 0.0036731 534 517
    20.972 0.0036290 545 534
    20.977 0.0034602 516 538
    20.982 0.0037180 575 534
    20.987 0.0038104 519 533
    20.992 0.0039063 546 541
    20.997 0.0036731 552 546
    21.002 0.0038104 517 527
    21.007 0.0039555 497 508
    21.012 0.0039555 500 494
    21.017 0.0043283 452 482
    21.022 0.0044444 443 475
    21.027 0.0042166 477 467
    21.032 0.0048225 406 445
    21.037 0.0046277 402 431
    21.042 0.0047562 413 424
    21.047 0.0048902 401 419
    21.052 0.0046277 444 416
    21.057 0.0048902 401 414
    21.062 0.0045043 439 412
    21.067 0.0048225 422 410
    21.072 0.0048902 404 409
    21.077 0.0051757 379 408
    21.082 0.0050299 389 407
    21.087 0.0046913 417 406
    21.092 0.0048225 409 406
    21.097 0.0051757 381 407
    21.102 0.0051020 435 408
    21.107 0.0047562 411 411
    21.112 0.0047562 417 414
    21.117 0.0046913 418 420
    21.122 0.0050299 390 427
    21.127 0.0047562 414 439
    21.132 0.0046277 472 445
    21.137 0.0046277 447 430
    21.142 0.0046913 422 421
    21.147 0.0045654 431 417
    21.152 0.0046913 402 416
    21.157 0.0044444 424 419
    21.162 0.0046277 426 424
    21.167 0.0046913 422 426
    21.172 0.0050299 432 417
    21.177 0.0048225 406 413
    21.182 0.0047562 451 414
    21.187 0.0046913 391 416
    21.192 0.0045654 430 420
    21.197 0.0044444 447 427
    21.202 0.0047562 414 433
    21.207 0.0046277 423 423
    21.212 0.0047562 414 415
    21.217 0.0046277 427 414
    21.222 0.0048902 400 413
    21.227 0.0046277 386 414
    21.232 0.0047562 415 415
    21.237 0.0048902 377 416
    21.242 0.0046913 419 418
    21.247 0.0043283 434 420
    21.252 0.0045654 432 422
    21.257 0.0046277 425 424
    21.262 0.0043858 447 428
    21.267 0.0044444 444 432
    21.272 0.0041623 449 437
    21.277 0.0047562 417 443
    21.282 0.0043858 451 450
    21.287 0.0042166 502 459
    21.292 0.0040058 489 470
    21.297 0.0038579 509 485
    21.302 0.0037180 528 503
    21.307 0.0035431 554 510
    21.312 0.0037180 528 522
    21.317 0.0033029 598 546
    21.322 0.0030864 635 580
    21.327 0.0028905 574 624
    21.332 0.0026570 741 678
    21.337 0.0023565 833 743
    21.342 0.0022461 879 815
    21.347 0.0019930 990 887
    21.352 0.0017803 1109 939
    21.357 0.0017654 956 955
    21.362 0.0020109 979 931
    21.367 0.0022250 886 897
    21.372 0.0020661 953 882
    21.377 0.0020850 870 894
    21.382 0.0020109 980 931
    21.387 0.0019069 997 981
    21.392 0.0018108 1000 1042
    21.397 0.0016525 1053 1125
    21.402 0.0015500 1163 1225
    21.407 0.0015023 1312 1315
    21.412 0.0013516 1454 1332
    21.417 0.0014568 1256 1231
    21.422 0.0017955 1074 1092
    21.427 0.0018740 1055 991
    21.432 0.0020109 873 917
    21.437 0.0021433 916 838
    21.442 0.0025252 704 755
    21.447 0.0027127 687 689
    21.452 0.0028597 687 644
    21.457 0.0032283 585 611
    21.462 0.0034602 571 579
    21.467 0.0034199 572 547
    21.472 0.0036290 540 519
    21.477 0.0036290 528 499
    21.482 0.0040058 490 485
    21.487 0.0041091 480 475
    21.492 0.0041091 477 467
    21.497 0.0041623 414 462
    21.502 0.0041091 452 459
    21.507 0.0040058 445 457
    21.512 0.0042166 440 455
    21.517 0.0043283 452 455
    21.522 0.0042719 460 457
    21.527 0.0042166 465 458
    21.532 0.0039063 505 458
    21.537 0.0042719 461 460
    21.542 0.0042719 459 464
    21.547 0.0040570 496 470
    21.552 0.0039063 428 478
    21.557 0.0039555 494 489
    21.562 0.0037180 475 502
    21.567 0.0038579 497 512
    21.572 0.0035013 544 518
    21.577 0.0037180 529 531
    21.582 0.0033029 597 546
    21.587 0.0029861 660 564
    21.592 0.0030190 530 583
    21.597 0.0030524 631 605
    21.602 0.0031210 632 631
    21.607 0.0027412 684 665
    21.612 0.0027995 700 714
    21.617 0.0024267 766 781
    21.622 0.0022250 826 870
    21.627 0.0020109 996 982
    21.632 0.0017654 1132 1113
    21.637 0.0015623 1259 1257
    21.642 0.0013127 1371 1392
    21.647 0.0012486 1580 1440
    21.652 0.0014680 1336 1327
    21.657 0.0018579 1056 1113
    21.662 0.0022041 896 934
    21.667 0.0023338 885 825
    21.672 0.0024752 819 769
    21.677 0.0024507 802 753
    21.682 0.0024029 827 765
    21.687 0.0023114 853 802
    21.692 0.0022461 888 857
    21.697 0.0020850 944 928
    21.702 0.0019579 966 987
    21.707 0.0019753 996 992
    21.712 0.0021633 973 958
    21.717 0.0022461 876 927
    21.722 0.0022461 875 904
    21.727 0.0021836 913 878
    21.732 0.0022250 884 837
    21.737 0.0025508 768 778
    21.742 0.0028597 686 714
    21.747 0.0032283 703 654
    21.752 0.0033802 609 605
    21.757 0.0034602 568 567
    21.762 0.0037638 523 537
    21.767 0.0040570 485 514
    21.772 0.0038579 509 497
    21.777 0.0042719 462 481
    21.782 0.0043283 452 469
    21.787 0.0042166 465 459
    21.792 0.0041623 473 452
    21.797 0.0043283 457 446
    21.802 0.0043283 453 442
    21.807 0.0046277 427 438
    21.812 0.0046913 399 437
    21.817 0.0046913 420 436
    21.822 0.0049593 396 433
    21.827 0.0045654 434 431
    21.832 0.0046913 418 430
    21.837 0.0046913 420 429
    21.842 0.0046913 427 427
    21.847 0.0048225 407 420
    21.852 0.0049593 373 416
    21.857 0.0047562 372 414
    21.862 0.0051020 387 412
    21.867 0.0046913 406 411
    21.872 0.0051757 451 411
    21.877 0.0049593 395 412
    21.882 0.0051020 387 413
    21.887 0.0051020 386 415
    21.892 0.0046913 418 419
    21.897 0.0050299 388 424
    21.902 0.0048225 424 418
    21.907 0.0051020 373 411
    21.912 0.0048225 410 409
    21.917 0.0046913 418 409
    21.922 0.0047562 415 410
    21.927 0.0051757 379 410
    21.932 0.0052510 400 406
    21.937 0.0051757 382 405
    21.942 0.0049593 394 406
    21.947 0.0054066 369 407
    21.952 0.0053279 371 408
    21.957 0.0046277 423 406
    21.962 0.0048902 399 405
    21.967 0.0051020 384 406
    21.972 0.0048225 390 406
    21.977 0.0050299 391 404
    21.982 0.0050299 390 403
    21.987 0.0052510 376 404
    21.992 0.0052510 375 405
    21.997 0.0048225 404 405
    22.002 0.0054066 365 404
    22.007 0.0052510 376 404
    22.012 0.0047562 414 405
    22.017 0.0049593 394 403
    22.022 0.0050299 415 402
    22.027 0.0048902 414 401
    22.032 0.0051020 386 400
    22.037 0.0051757 432 400
    22.042 0.0052510 410 400
    22.047 0.0051020 386 400
    22.052 0.0050299 423 401
    22.057 0.0051020 383 402
    22.062 0.0053279 370 404
    22.067 0.0046277 423 406
    22.072 0.0053279 397 403
    22.077 0.0046913 417 401
    22.082 0.0051757 380 401
    22.087 0.0049593 361 401
    22.092 0.0051020 385 402
    22.097 0.0045654 432 403
    22.102 0.0051020 383 404
    22.107 0.0051020 386 407
    22.112 0.0049593 396 410
    22.117 0.0046913 420 414
    22.122 0.0045654 427 419
    22.127 0.0050299 433 426
    22.132 0.0046277 423 431
    22.137 0.0045654 450 425
    22.142 0.0045654 432 423
    22.147 0.0048225 405 425
    22.152 0.0046277 391 431
    22.157 0.0043283 453 440
    22.162 0.0041623 473 452
    22.167 0.0043858 448 467
    22.172 0.0040058 489 485
    22.177 0.0036731 537 503
    22.182 0.0035431 534 516
    22.187 0.0034602 564 519
    22.192 0.0036290 543 511
    22.197 0.0037180 533 498
    22.202 0.0036731 536 483
    22.207 0.0039555 494 466
    22.212 0.0039063 503 449
    22.217 0.0042719 458 435
    22.222 0.0046277 421 426
    22.227 0.0043283 451 420
    22.232 0.0046913 417 416
    22.237 0.0044444 439 413
    22.242 0.0046913 420 411
    22.247 0.0046913 443 409
    22.252 0.0048902 414 408
    22.257 0.0048902 401 408
    22.262 0.0051757 378 408
    22.267 0.0048902 399 408
    22.272 0.0046277 389 409
    22.277 0.0048902 420 410
    22.282 0.0045654 429 412
    22.287 0.0046277 447 415
    22.292 0.0047562 414 418
    22.297 0.0046277 422 423
    22.302 0.0047562 412 430
    22.307 0.0044444 397 439
    22.312 0.0040058 489 450
    22.317 0.0041091 475 463
    22.322 0.0041623 441 477
    22.327 0.0038579 510 487
    22.332 0.0035431 437 487
    22.337 0.0039063 480 477
    22.342 0.0040570 495 464
    22.347 0.0042719 460 453
    22.352 0.0042166 472 446
    22.357 0.0043858 445 443
    22.362 0.0046913 418 442
    22.367 0.0043858 458 443
    22.372 0.0045654 430 444
    22.377 0.0040058 486 445
    22.382 0.0042719 461 448
    22.387 0.0043283 453 452
    22.392 0.0043283 451 460
    22.397 0.0041623 497 473
    22.402 0.0040058 486 493
    22.407 0.0037638 520 521
    22.412 0.0035431 555 558
    22.417 0.0033802 580 606
    22.422 0.0029218 623 662
    22.427 0.0028293 727 719
    22.432 0.0025252 810 753
    22.437 0.0026298 726 733
    22.442 0.0029861 653 664
    22.447 0.0033029 604 593
    22.452 0.0036731 517 542
    22.457 0.0038579 473 511
    22.462 0.0039555 492 494
    22.467 0.0041623 445 487
    22.472 0.0039555 496 487
    22.477 0.0040570 534 488
    22.482 0.0040058 490 479
    22.487 0.0041091 473 477
    22.492 0.0036731 532 482
    22.497 0.0038579 504 492
    22.502 0.0037638 522 508
    22.507 0.0035856 548 530
    22.512 0.0033412 583 562
    22.517 0.0031562 618 606
    22.522 0.0029218 648 663
    22.527 0.0025767 774 737
    22.532 0.0021836 892 825
    22.537 0.0020661 949 921
    22.542 0.0019579 972 1009
    22.547 0.0018108 1017 1056
    22.552 0.0018420 1050 1027
    22.557 0.0021433 908 927
    22.562 0.0025000 781 808
    22.567 0.0028597 683 708
    22.572 0.0031919 663 636
    22.577 0.0033412 583 588
    22.582 0.0035431 524 554
    22.587 0.0036290 480 529
    22.592 0.0039555 492 512
    22.597 0.0039063 498 502
    22.602 0.0039555 496 498
    22.607 0.0040570 479 498
    22.612 0.0038104 515 504
    22.617 0.0036731 531 516
    22.622 0.0035856 547 534
    22.627 0.0033412 585 560
    22.632 0.0032653 545 592
    22.637 0.0030190 650 630
    22.642 0.0027412 709 670
    22.647 0.0026570 731 704
    22.652 0.0027127 719 713
    22.657 0.0028905 676 678
    22.662 0.0033029 590 630
    22.667 0.0033412 583 584
    22.672 0.0036731 529 545
    22.677 0.0039555 492 515
    22.682 0.0041091 477 494
    22.687 0.0042166 460 478
    22.692 0.0042166 464 468
    22.697 0.0041091 477 462
    22.702 0.0041623 471 457
    22.707 0.0040570 415 456
    22.712 0.0043858 471 457
    22.717 0.0041091 477 461
    22.722 0.0041091 442 468
    22.727 0.0040570 445 476
    22.732 0.0042166 490 487
    22.737 0.0038579 548 499
    22.742 0.0037180 527 512
    22.747 0.0037638 478 521
    22.752 0.0038104 511 521
    22.757 0.0040570 482 510
    22.762 0.0045043 433 492
    22.767 0.0043858 477 474
    22.772 0.0045654 429 459
    22.777 0.0045043 448 448
    22.782 0.0042166 469 440
    22.787 0.0050299 387 435
    22.792 0.0046277 422 430
    22.797 0.0044444 436 426
    22.802 0.0046913 417 423
    22.807 0.0043283 449 422
    22.812 0.0048225 447 421
    22.817 0.0045654 416 420
    22.822 0.0044444 457 420
    22.827 0.0046913 394 420
    22.832 0.0045043 390 421
    22.837 0.0046277 422 423
    22.842 0.0046277 426 425
    22.847 0.0046277 418 427
    22.852 0.0044444 435 431
    22.857 0.0048902 397 436
    22.862 0.0045654 427 442
    22.867 0.0045043 432 447
    22.872 0.0045043 433 449
    22.877 0.0045043 434 454
    22.882 0.0042166 459 464
    22.887 0.0040058 483 476
    22.892 0.0038579 524 491
    22.897 0.0035431 545 507
    22.902 0.0035431 549 524
    22.907 0.0034602 564 539
    22.912 0.0036290 535 557
    22.917 0.0034602 563 577
    22.922 0.0032283 599 600
    22.927 0.0030524 616 619
    22.932 0.0029218 634 629
    22.937 0.0029861 604 627
    22.942 0.0029861 575 616
    22.947 0.0031210 603 605
    22.952 0.0032283 608 603
    22.957 0.0032653 597 612
    22.962 0.0030190 643 634
    22.967 0.0029537 656 669
    22.972 0.0027412 707 716
    22.977 0.0026031 729 775
    22.982 0.0023338 852 839
    22.987 0.0021236 912 896
    22.992 0.0020475 952 927
    22.997 0.0020661 920 918
    23.002 0.0023795 818 866
    23.007 0.0025252 757 796
    23.012 0.0028293 685 728
    23.017 0.0029218 665 672
    23.022 0.0031562 605 629
    23.027 0.0031562 615 597
    23.032 0.0031210 621 574
    23.037 0.0031919 537 560
    23.042 0.0033412 526 550
    23.047 0.0034602 511 546
    23.052 0.0033029 588 551
    23.057 0.0033802 575 561
    23.062 0.0033802 545 558
    23.067 0.0033029 585 552
    23.072 0.0031562 615 564
    23.077 0.0031919 538 591
    23.082 0.0031562 612 631
    23.087 0.0027412 706 684
    23.092 0.0025508 759 754
    23.097 0.0023795 854 833
    23.102 0.0021236 911 899
    23.107 0.0019579 988 931
    23.112 0.0020475 946 942
    23.117 0.0019579 992 952
    23.122 0.0018420 1053 940
    23.127 0.0020109 961 886
    23.132 0.0023565 822 801
    23.137 0.0027127 710 719
    23.142 0.0029537 703 660
    23.147 0.0030190 645 623
    23.152 0.0030190 641 603
    23.157 0.0031919 606 595
    23.162 0.0030524 631 597
    23.167 0.0029537 653 606
    23.172 0.0030864 608 620
    23.177 0.0028597 636 644
    23.182 0.0028597 676 681
    23.187 0.0026846 723 731
    23.192 0.0026031 746 780
    23.197 0.0023795 829 817
    23.202 0.0021236 915 859
    23.207 0.0020291 955 894
    23.212 0.0019753 978 909
    23.217 0.0020475 877 898
    23.222 0.0021236 916 864
    23.227 0.0023795 814 813
    23.232 0.0025767 755 756
    23.237 0.0026570 728 701
    23.242 0.0031210 688 654
    23.247 0.0029861 581 617
    23.252 0.0033412 582 590
    23.257 0.0034199 567 571
    23.262 0.0034602 562 559
    23.267 0.0033802 511 548
    23.272 0.0033412 581 542
    23.277 0.0032283 514 541
    23.282 0.0031919 608 546
    23.287 0.0033412 581 557
    23.292 0.0031562 612 574
    23.297 0.0030524 568 600
    23.302 0.0028905 669 636
    23.307 0.0027412 704 687
    23.312 0.0023565 823 757
    23.317 0.0022893 843 850
    23.322 0.0019930 951 964
    23.327 0.0017507 1166 1097
    23.332 0.0015140 1163 1236
    23.337 0.0013516 1427 1350
    23.342 0.0012486 1324 1394
    23.347 0.0014457 1339 1328
    23.352 0.0017955 1079 1183
    23.357 0.0021236 1002 1019
    23.362 0.0023795 813 878
    23.367 0.0026031 745 768
    23.372 0.0027995 694 684
    23.377 0.0029861 647 626
    23.382 0.0030524 636 583
    23.387 0.0035013 552 550
    23.392 0.0036290 571 524
    23.397 0.0035856 542 503
    23.402 0.0036290 533 486
    23.407 0.0041091 473 472
    23.412 0.0039555 491 461
    23.417 0.0041623 466 452
    23.422 0.0040570 477 445
    23.427 0.0043283 446 439
    23.432 0.0043858 440 435
    23.437 0.0042719 451 431
    23.442 0.0044444 447 428
    23.447 0.0043283 444 426
    23.452 0.0044444 446 423
    23.457 0.0046277 420 420
    23.462 0.0046913 414 418
    23.467 0.0046277 420 416
    23.472 0.0044444 417 413
    23.477 0.0043858 438 412
    23.482 0.0047562 454 410
    23.487 0.0048225 400 410
    23.492 0.0046913 393 410
    23.497 0.0045654 421 410
    23.502 0.0048225 401 411
    23.507 0.0050299 399 412
    23.512 0.0047562 408 414
    23.517 0.0045043 429 417
    23.522 0.0048225 403 420
    23.527 0.0045043 381 425
    23.532 0.0048225 402 430
    23.537 0.0046277 417 434
    23.542 0.0045043 414 436
    23.547 0.0043283 446 434
    23.552 0.0045043 445 430
    23.557 0.0045043 427 425
    23.562 0.0045654 424 420
    23.567 0.0048225 397 416
    23.572 0.0046277 417 414
    23.577 0.0048225 401 413
    23.582 0.0048902 371 413
    23.587 0.0048225 401 414
    23.592 0.0043858 462 417
    23.597 0.0046913 414 419
    23.602 0.0042719 410 421
    23.607 0.0045654 391 421
    23.612 0.0043858 424 421
    23.617 0.0043283 373 420
    23.622 0.0046913 397 419
    23.627 0.0045043 428 419
    23.632 0.0045043 429 418
    23.637 0.0045043 429 418
    23.642 0.0046913 382 419
    23.647 0.0046277 418 417
    23.652 0.0045043 375 414
    23.657 0.0046913 413 414
    23.662 0.0046913 389 415
    23.667 0.0047562 406 416
    23.672 0.0045654 425 418
    23.677 0.0046277 414 420
    23.682 0.0045654 425 423
    23.687 0.0045043 426 426
    23.692 0.0045043 444 432
    23.697 0.0044444 434 439
    23.702 0.0040570 479 448
    23.707 0.0043283 448 460
    23.712 0.0043283 490 475
    23.717 0.0040058 483 493
    23.722 0.0040058 480 514
    23.727 0.0039555 487 537
    23.732 0.0037180 534 560
    23.737 0.0036290 534 579
    23.742 0.0033412 557 590
    23.747 0.0031919 608 585
    23.752 0.0034602 555 567
    23.757 0.0036731 527 544
    23.762 0.0036731 524 519
    23.767 0.0038579 535 495
    23.772 0.0041623 466 476
    23.777 0.0042719 455 461
    23.782 0.0039063 494 449
    23.787 0.0042719 428 441
    23.792 0.0043283 446 434
    23.797 0.0045043 402 430
    23.802 0.0042719 453 427
    23.807 0.0041623 448 424
    23.812 0.0043283 447 423
    23.817 0.0043858 441 422
    23.822 0.0043858 413 423
    23.827 0.0045654 413 425
    23.832 0.0046913 411 427
    23.837 0.0047562 456 430
    23.842 0.0041091 434 434
    23.847 0.0042719 452 437
    23.852 0.0041091 470 439
    23.857 0.0043283 449 441
    23.862 0.0044444 424 441
    23.867 0.0045043 429 438
    23.872 0.0043283 443 437
    23.877 0.0043283 446 438
    23.882 0.0045043 426 441
    23.887 0.0043283 446 445
    23.892 0.0044444 452 450
    23.897 0.0045654 421 457
    23.902 0.0041623 455 464
    23.907 0.0041091 519 470
    23.912 0.0039555 472 475
    23.917 0.0039555 485 478
    23.922 0.0041623 463 477
    23.927 0.0041623 462 473
    23.932 0.0045043 430 467
    23.937 0.0043858 440 460
    23.942 0.0042719 462 453
    23.947 0.0046277 416 447
    23.952 0.0042719 453 443
    23.957 0.0044444 420 439
    23.962 0.0045654 464 436
    23.967 0.0046913 412 432
    23.972 0.0043858 442 428
    23.977 0.0045043 440 422
    23.982 0.0050299 384 417
    23.987 0.0047562 405 413
    23.992 0.0047562 435 408
    23.997 0.0046277 417 404
    24.002 0.0046913 426 402
    24.007 0.0048902 374 400
    24.012 0.0046277 417 400
    24.017 0.0046277 387 400
    24.022 0.0049593 414 402
    24.027 0.0045654 412 404
    24.032 0.0051020 380 408
    24.037 0.0047562 406 413
    24.042 0.0046913 414 417
    24.047 0.0045043 430 421
    24.052 0.0046913 414 420
    24.057 0.0046913 425 415
    24.062 0.0045654 423 409
    24.067 0.0048225 398 405
    24.072 0.0049593 388 403
    24.077 0.0048902 403 402
    24.082 0.0047562 422 400
    24.087 0.0050299 385 396
    24.092 0.0049593 390 394
    24.097 0.0048902 396 394
    24.102 0.0051020 392 394
    24.107 0.0051020 379 395
    24.112 0.0048902 393 396
    24.117 0.0048225 386 398
    24.122 0.0048225 402 400
    24.127 0.0045654 410 402
    24.132 0.0046277 415 406
    24.137 0.0043858 451 411
    24.142 0.0046913 423 418
    24.147 0.0043858 440 422
    24.152 0.0045043 378 420
    24.157 0.0043858 419 422
    24.162 0.0046913 412 427
    24.167 0.0045043 429 435
    24.172 0.0041091 468 445
    24.177 0.0045654 424 458
    24.182 0.0041623 465 475
    24.187 0.0039063 487 497
    24.192 0.0036290 535 524
    24.197 0.0034602 579 559
    24.202 0.0030190 642 609
    24.207 0.0029861 646 673
    24.212 0.0026298 711 752
    24.217 0.0023565 818 840
    24.222 0.0020291 949 923
    24.227 0.0017955 1009 975
    24.232 0.0017361 939 963
    24.237 0.0021836 880 889
    24.242 0.0026031 740 786
    24.247 0.0030524 679 691
    24.252 0.0034199 567 618
    24.257 0.0034602 557 565
    24.262 0.0039063 532 527
    24.267 0.0040058 485 499
    24.272 0.0038104 503 479
    24.277 0.0041091 472 463
    24.282 0.0043858 437 451
    24.287 0.0044444 435 440
    24.292 0.0044444 432 430
    24.297 0.0045043 427 423
    24.302 0.0046913 395 417
    24.307 0.0046277 416 412
    24.312 0.0048902 377 409
    24.317 0.0049593 391 407
    24.322 0.0049593 405 405
    24.327 0.0048225 364 403
    24.332 0.0046913 404 403
    24.337 0.0051757 401 402
    24.342 0.0049593 388 403
    24.347 0.0045654 420 404
    24.352 0.0045654 405 406
    24.357 0.0048902 396 409
    24.362 0.0045654 421 413
    24.367 0.0046277 381 416
    24.372 0.0046277 404 421
    24.377 0.0045654 404 429
    24.382 0.0048225 400 440
    24.387 0.0045654 421 455
    24.392 0.0041623 465 473
    24.397 0.0039555 486 494
    24.402 0.0041091 490 516
    24.407 0.0040058 484 531
    24.412 0.0039063 560 534
    24.417 0.0038104 508 523
    24.422 0.0036731 523 506
    24.427 0.0041091 501 488
    24.432 0.0039555 486 471
    24.437 0.0043858 442 456
    24.442 0.0045043 460 443
    24.447 0.0045654 423 431
    24.452 0.0045654 422 423
    24.457 0.0046913 452 416
    24.462 0.0048902 395 412
    24.467 0.0046277 441 408
    24.472 0.0047562 376 406
    24.477 0.0046913 412 405
    24.482 0.0046913 416 405
    24.487 0.0044444 369 406
    24.492 0.0045654 419 409
    24.497 0.0046277 418 412
    24.502 0.0046277 418 417
    24.507 0.0045043 426 421
    24.512 0.0045654 432 427
    24.517 0.0043858 438 434
    24.522 0.0044444 431 437
    24.527 0.0043858 437 433
    24.532 0.0045043 467 431
    24.537 0.0044444 434 432
    24.542 0.0042166 454 434
    24.547 0.0043283 445 439
    24.552 0.0040570 469 445
    24.557 0.0042719 430 449
    24.562 0.0040570 475 451
    24.567 0.0041623 495 453
    24.572 0.0043283 469 450
    24.577 0.0045043 425 443
    24.582 0.0044444 431 433
    24.587 0.0044444 414 423
    24.592 0.0047562 403 415
    24.597 0.0045654 393 409
    24.602 0.0051020 379 403
    24.607 0.0048225 400 399
    24.612 0.0046277 414 396
    24.617 0.0046277 418 393
    24.622 0.0051757 374 392
    24.627 0.0051020 377 390
    24.632 0.0049593 430 387
    24.637 0.0051757 371 385
    24.642 0.0053279 362 384
    24.647 0.0048902 394 382
    24.652 0.0052510 366 381
    24.657 0.0054870 349 380
    24.662 0.0055692 369 380
    24.667 0.0051757 373 379
    24.672 0.0051757 369 379
    24.677 0.0051020 374 379
    24.682 0.0050299 369 379
    24.687 0.0050299 336 380
    24.692 0.0051020 380 381
    24.697 0.0049593 386 381
    24.702 0.0048225 398 380
    24.707 0.0052510 366 380
    24.712 0.0052510 388 381
    24.717 0.0053279 361 382
    24.722 0.0054870 351 384
    24.727 0.0050299 385 385
    24.732 0.0046277 415 387
    24.737 0.0051020 377 389
    24.742 0.0048225 398 392
    24.747 0.0050299 380 395
    24.752 0.0048225 400 398
    24.757 0.0049593 386 402
    24.762 0.0049593 386 404
    24.767 0.0048902 421 404
    24.772 0.0051757 416 402
    24.777 0.0047562 405 398
    24.782 0.0047562 404 394
    24.787 0.0048225 422 392
    24.792 0.0050299 421 391
    24.797 0.0051757 372 391
    24.802 0.0050299 433 391
    24.807 0.0050299 382 392
    24.812 0.0051020 379 394
    24.817 0.0048902 393 395
    24.822 0.0047562 401 395
    24.827 0.0050299 381 394
    24.832 0.0051757 397 393
    24.837 0.0050299 381 393
    24.842 0.0050299 423 393
    24.847 0.0051020 378 394
    24.852 0.0048902 377 396
    24.857 0.0047562 403 398
    24.862 0.0045654 431 401
    24.867 0.0048902 395 404
    24.872 0.0047562 437 408
    24.877 0.0045043 429 411
    24.882 0.0043858 436 413
    24.887 0.0044444 434 414
    24.892 0.0042719 447 413
    24.897 0.0048902 394 410
    24.902 0.0045654 385 408
    24.907 0.0046277 377 407
    24.912 0.0046913 410 406
    24.917 0.0047562 404 407
    24.922 0.0048902 433 409
    24.927 0.0045654 420 411
    24.932 0.0047562 441 414
    24.937 0.0048225 397 419
    24.942 0.0050299 394 425
    24.947 0.0046913 409 431
    24.952 0.0045043 424 437
    24.957 0.0045043 425 443
    24.962 0.0042719 462 450
    24.967 0.0043858 444 460
    24.972 0.0043858 427 471
    24.977 0.0042719 447 485
    24.982 0.0040058 531 499
    24.987 0.0038104 525 515
    24.992 0.0037180 519 528
    24.997 0.0036731 505 539
    25.002 0.0100000 572 545
    25.007 0.0069444 552 545
    25.012 0.0068301 566 539
    25.017 0.0071818 537 528
    25.022 0.0076947 524 515
    25.027 0.0082645 466 500
    25.032 0.0084168 458 487
    25.037 0.0085734 465 476
    25.042 0.0087344 438 467
    25.047 0.0085734 478 459
    25.052 0.0087344 439 447
    25.057 0.0094260 409 437
    25.062 0.0092456 452 431
    25.067 0.0094260 404 427
    25.072 0.0090703 411 424
    25.077 0.0092456 395 422
    25.082 0.0094260 410 421
    25.087 0.0087344 435 421
    25.092 0.0089000 428 422
    25.097 0.0092456 418 423
    25.102 0.0087344 436 426
    25.107 0.0090703 424 430
    25.112 0.0085734 448 436
    25.117 0.0085734 448 442
    25.122 0.0087344 440 449
    25.127 0.0081162 470 455
    25.132 0.0082645 440 458
    25.137 0.0082645 459 462
    25.142 0.0081162 459 465
    25.147 0.0082645 478 466
    25.152 0.0085734 447 466
    25.157 0.0087344 463 468
    25.162 0.0079719 496 468
    25.167 0.0081162 473 468
    25.172 0.0084168 458 473
    25.177 0.0081162 448 481
    25.182 0.0081162 467 494
    25.187 0.0082645 523 511
    25.192 0.0076947 501 533
    25.197 0.0068301 562 559
    25.202 0.0069444 551 589
    25.207 0.0065036 587 622
    25.212 0.0059172 676 655
    25.217 0.0054870 674 683
    25.222 0.0054066 710 702
    25.227 0.0052510 733 705
    25.232 0.0054870 692 692
    25.237 0.0058272 656 665
    25.242 0.0057392 628 632
    25.247 0.0054870 583 599
    25.252 0.0087344 573 570
    25.257 0.0090703 507 544
    25.262 0.0092456 496 522
    25.267 0.0092456 497 502
    25.272 0.0102030 451 485
    25.277 0.0102030 454 470
    25.282 0.0106281 437 457
    25.287 0.0106281 440 447
    25.292 0.0110803 452 437
    25.297 0.0118147 390 427
    25.302 0.0115620 402 419
    25.307 0.0113173 412 410
    25.312 0.0118147 392 403
    25.317 0.0123457 375 398
    25.322 0.0118147 391 393
    25.327 0.0115620 401 390
    25.332 0.0118147 393 387
    25.337 0.0120758 382 384
    25.342 0.0120758 387 382
    25.347 0.0126247 407 381
    25.352 0.0118147 389 380
    25.357 0.0120758 379 379
    25.362 0.0126247 368 379
    25.367 0.0123457 382 377
    25.372 0.0129132 355 375
    25.377 0.0123457 370 373
    25.382 0.0120758 377 372
    25.387 0.0126247 363 371
    25.392 0.0126247 392 371
    25.397 0.0126247 365 370
    25.402 0.0129132 347 371
    25.407 0.0129132 354 371
    25.412 0.0123457 377 370
    25.417 0.0126247 363 370
    25.422 0.0126247 385 370
    25.427 0.0129132 355 370
    25.432 0.0129132 350 370
    25.437 0.0118147 364 371
    25.442 0.0129132 358 372
    25.447 0.0126247 367 374
    25.452 0.0129132 363 375
    25.457 0.0129132 393 375
    25.462 0.0120758 383 375
    25.467 0.0126247 368 376
    25.472 0.0126247 359 376
    25.477 0.0120758 395 377
    25.482 0.0123457 371 377
    25.487 0.0123457 373 378
    25.492 0.0132118 351 379
    25.497 0.0132118 357 379
    25.502 0.0126247 369 379
    25.507 0.0123457 374 378
    25.512 0.0132118 349 376
    25.517 0.0123457 372 374
    25.522 0.0123457 353 373
    25.527 0.0118147 389 372
    25.532 0.0126247 388 371
    25.537 0.0123457 367 371
    25.542 0.0120758 382 372
    25.547 0.0129132 361 372
    25.552 0.0123457 357 372
    25.557 0.0120758 385 372
    25.562 0.0120758 379 374
    25.567 0.0126247 400 377
    25.572 0.0123457 375 381
    25.577 0.0120758 384 387
    25.582 0.0118147 392 395
    25.587 0.0113173 382 405
    25.592 0.0110803 412 416
    25.597 0.0113173 408 427
    25.602 0.0108507 424 431
    25.607 0.0110803 450 426
    25.612 0.0113173 404 417
    25.617 0.0118147 387 411
    25.622 0.0118147 425 411
    25.627 0.0120758 380 416
    25.632 0.0113173 443 424
    25.637 0.0110803 433 431
    25.642 0.0115620 420 428
    25.647 0.0123457 416 415
    25.652 0.0126247 395 400
    25.657 0.0126247 367 388
    25.662 0.0129132 360 381
    25.667 0.0126247 365 377
    25.672 0.0123457 373 374
    25.677 0.0132118 348 374
    25.682 0.0126247 347 374
    25.687 0.0132118 351 374
    25.692 0.0118147 389 375
    25.697 0.0126247 363 376
    25.702 0.0129132 359 375
    25.707 0.0123457 353 374
    25.712 0.0126247 361 372
    25.717 0.0126247 365 370
    25.722 0.0123457 377 368
    25.727 0.0129132 355 367
    25.732 0.0123457 377 366
    25.737 0.0126247 365 365
    25.742 0.0126247 361 365
    25.747 0.0129132 389 365
    25.752 0.0126247 387 365
    25.757 0.0120758 382 367
    25.762 0.0126247 364 368
    25.767 0.0123457 370 369
    25.772 0.0129132 356 370
    25.777 0.0123457 370 372
    25.782 0.0123457 374 376
    25.787 0.0113173 398 382
    25.792 0.0120758 379 386
    25.797 0.0118147 398 392
    25.802 0.0118147 393 400
    25.807 0.0115620 399 408
    25.812 0.0115620 396 412
    25.817 0.0118147 391 408
    25.822 0.0120758 379 400
    25.827 0.0118147 377 394
    25.832 0.0118147 389 392
    25.837 0.0120758 384 392
    25.842 0.0120758 383 394
    25.847 0.0115620 398 398
    25.852 0.0113173 410 404
    25.857 0.0115620 397 410
    25.862 0.0106281 429 419
    25.867 0.0108507 423 428
    25.872 0.0102030 455 438
    25.877 0.0100000 462 448
    25.882 0.0096117 480 457
    25.887 0.0092456 499 465
    25.892 0.0096117 477 469
    25.897 0.0102030 455 469
    25.902 0.0106281 448 465
    25.907 0.0108507 426 457
    25.912 0.0110803 454 446
    25.917 0.0113173 444 437
    25.922 0.0110803 416 430
    25.927 0.0113173 409 425
    25.932 0.0110803 414 423
    25.937 0.0108507 421 421
    25.942 0.0110803 410 421
    25.947 0.0106281 435 423
    25.952 0.0108507 427 427
    25.957 0.0110803 413 434
    25.962 0.0106281 428 443
    25.967 0.0102030 447 454
    25.972 0.0104123 446 465
    25.977 0.0102030 453 473
    25.982 0.0098030 470 478
    25.987 0.0096117 483 476
    25.992 0.0094260 450 468
    25.997 0.0100000 461 457
    26.002 0.0106281 431 445
    26.007 0.0110803 418 436
    26.012 0.0106281 433 430
    26.017 0.0108507 409 427
    26.022 0.0108507 421 426
    26.027 0.0108507 406 429
    26.032 0.0106281 432 432
    26.037 0.0108507 448 437
    26.042 0.0110803 418 445
    26.047 0.0102030 448 457
    26.052 0.0102030 444 473
    26.057 0.0096117 475 489
    26.062 0.0094260 496 503
    26.067 0.0092456 508 511
    26.072 0.0085734 531 510
    26.077 0.0092456 495 498
    26.082 0.0100000 458 480
    26.087 0.0100000 455 463
    26.092 0.0108507 464 449
    26.097 0.0106281 428 439
    26.102 0.0106281 458 432
    26.107 0.0106281 408 428
    26.112 0.0108507 427 426
    26.117 0.0106281 428 427
    26.122 0.0102030 448 430
    26.127 0.0120758 432 435
    26.132 0.0113173 423 443
    26.137 0.0118147 482 455
    26.142 0.0115620 458 470
    26.147 0.0108507 489 491
    26.152 0.0104123 503 517
    26.157 0.0100000 531 549
    26.162 0.0096117 550 587
    26.167 0.0084168 620 629
    26.172 0.0079719 661 670
    26.177 0.0071818 732 701
    26.182 0.0069444 689 715
    26.187 0.0075614 696 706
    26.192 0.0084168 633 678
    26.197 0.0090703 581 641
    26.202 0.0098030 544 606
    26.207 0.0098030 540 576
    26.212 0.0100000 526 552
    26.217 0.0106281 494 531
    26.222 0.0108507 517 513
    26.227 0.0113173 480 500
    26.232 0.0115620 458 489
    26.237 0.0118147 447 479
    26.242 0.0115620 458 465
    26.247 0.0120758 438 451
    26.252 0.0120758 414 438
    26.257 0.0129132 443 428
    26.262 0.0126247 417 420
    26.267 0.0126247 418 414
    26.272 0.0126247 391 408
    26.277 0.0129132 402 402
    26.282 0.0129132 399 397
    26.287 0.0135208 395 392
    26.292 0.0138408 359 386
    26.297 0.0132118 398 382
    26.302 0.0135208 394 378
    26.307 0.0141723 372 376
    26.312 0.0141723 372 374
    26.317 0.0135208 369 372
    26.322 0.0138408 378 371
    26.327 0.0141723 374 370
    26.332 0.0145159 364 370
    26.337 0.0135208 386 371
    26.342 0.0138408 380 371
    26.347 0.0138408 385 372
    26.352 0.0145159 398 373
    26.357 0.0138408 369 374
    26.362 0.0132118 378 374
    26.367 0.0135208 391 373
    26.372 0.0135208 354 372
    26.377 0.0141723 371 370
    26.382 0.0138408 383 368
    26.387 0.0141723 390 366
    26.392 0.0145159 360 365
    26.397 0.0145159 373 364
    26.402 0.0148721 355 364
    26.407 0.0141723 371 365
    26.412 0.0145159 365 368
    26.417 0.0141723 368 370
    26.422 0.0145159 367 368
    26.427 0.0141723 372 366
    26.432 0.0145159 364 366
    26.437 0.0148721 363 365
    26.442 0.0145159 364 362
    26.447 0.0141723 376 359
    26.452 0.0148721 377 356
    26.457 0.0145159 362 354
    26.462 0.0152416 349 353
    26.467 0.0148721 328 352
    26.472 0.0145159 355 351
    26.477 0.0152416 341 351
    26.482 0.0152416 364 351
    26.487 0.0148721 354 351
    26.492 0.0148721 354 351
    26.497 0.0152416 343 352
    26.502 0.0148721 348 352
    26.507 0.0148721 351 352
    26.512 0.0148721 345 351
    26.517 0.0145159 353 350
    26.522 0.0152416 346 349
    26.527 0.0156250 334 349
    26.532 0.0152416 347 348
    26.537 0.0152416 353 347
    26.542 0.0160231 327 347
    26.547 0.0156250 323 346
    26.552 0.0152416 348 346
    26.557 0.0152416 329 345
    26.562 0.0145159 363 345
    26.567 0.0152416 364 345
    26.572 0.0148721 354 344
    26.577 0.0160231 329 344
    26.582 0.0152416 345 344
    26.587 0.0156250 337 344
    26.592 0.0152416 353 344
    26.597 0.0156250 337 344
    26.602 0.0152416 345 344
    26.607 0.0152416 368 344
    26.612 0.0148721 368 344
    26.617 0.0152416 349 344
    26.622 0.0145159 358 344
    26.627 0.0152416 348 344
    26.632 0.0145159 359 345
    26.637 0.0156250 337 345
    26.642 0.0152416 329 346
    26.647 0.0148721 351 347
    26.652 0.0156250 339 347
    26.657 0.0152416 341 347
    26.662 0.0148721 351 346
    26.667 0.0152416 344 347
    26.672 0.0145159 354 347
    26.677 0.0152416 340 347
    26.682 0.0156250 337 346
    26.687 0.0148721 361 346
    26.692 0.0148721 342 347
    26.697 0.0148721 354 348
    26.702 0.0145159 359 349
    26.707 0.0145159 327 351
    26.712 0.0145159 342 353
    26.717 0.0152416 347 356
    26.722 0.0145159 359 360
    26.727 0.0138408 377 362
    26.732 0.0145159 355 362
    26.737 0.0141723 365 363
    26.742 0.0148721 357 363
    26.747 0.0141723 371 362
    26.752 0.0145159 371 361
    26.757 0.0141723 370 359
    26.762 0.0141723 367 358
    26.767 0.0141723 369 357
    26.772 0.0145159 361 356
    26.777 0.0145159 350 356
    26.782 0.0141723 332 357
    26.787 0.0145159 382 358
    26.792 0.0145159 358 359
    26.797 0.0141723 372 362
    26.802 0.0135208 387 366
    26.807 0.0135208 345 370
    26.812 0.0141723 371 376
    26.817 0.0129132 405 383
    26.822 0.0135208 386 390
    26.827 0.0132118 395 396
    26.832 0.0126247 419 400
    26.837 0.0129132 405 400
    26.842 0.0132118 393 398
    26.847 0.0132118 395 395
    26.852 0.0138408 376 392
    26.857 0.0138408 380 390
    26.862 0.0135208 391 389
    26.867 0.0132118 365 390
    26.872 0.0132118 400 392
    26.877 0.0135208 390 395
    26.882 0.0129132 409 399
    26.887 0.0123457 423 402
    26.892 0.0126247 416 406
    26.897 0.0126247 419 409
    26.902 0.0126247 418 412
    26.907 0.0123457 399 416
    26.912 0.0126247 416 421
    26.917 0.0123457 408 426
    26.922 0.0123457 424 431
    26.927 0.0123457 429 433
    26.932 0.0126247 417 432
    26.937 0.0123457 401 428
    26.942 0.0126247 417 424
    26.947 0.0126247 418 422
    26.952 0.0123457 426 423
    26.957 0.0123457 454 425
    26.962 0.0123457 424 428
    26.967 0.0118147 440 431
    26.972 0.0123457 424 432
    26.977 0.0118147 453 431
    26.982 0.0118147 434 429
    26.987 0.0118147 401 426
    26.992 0.0123457 427 422
    26.997 0.0126247 418 417
    27.002 0.0126247 431 413
    27.007 0.0129132 405 408
    27.012 0.0126247 413 404
    27.017 0.0126247 406 400
    27.022 0.0132118 397 396
    27.027 0.0135208 386 393
    27.032 0.0135208 416 390
    27.037 0.0135208 386 389
    27.042 0.0135208 391 388
    27.047 0.0129132 403 389
    27.052 0.0126247 386 391
    27.057 0.0129132 409 395
    27.062 0.0126247 397 400
    27.067 0.0129132 406 406
    27.072 0.0120758 382 408
    27.077 0.0126247 418 406
    27.082 0.0135208 388 402
    27.087 0.0132118 400 399
    27.092 0.0129132 402 398
    27.097 0.0126247 414 398
    27.102 0.0123457 421 399
    27.107 0.0120758 434 399
    27.112 0.0120758 384 398
    27.117 0.0120758 436 397
    27.122 0.0126247 371 393
    27.127 0.0135208 391 388
    27.132 0.0132118 392 382
    27.137 0.0138408 380 377
    27.142 0.0135208 394 373
    27.147 0.0138408 350 369
    27.152 0.0141723 349 365
    27.157 0.0138408 363 362
    27.162 0.0141723 364 360
    27.167 0.0138408 375 358
    27.172 0.0141723 367 356
    27.177 0.0152416 358 355
    27.182 0.0148721 337 354
    27.187 0.0148721 351 353
    27.192 0.0152416 343 353
    27.197 0.0145159 357 350
    27.202 0.0148721 353 348
    27.207 0.0156250 336 346
    27.212 0.0148721 336 345
    27.217 0.0160231 329 344
    27.222 0.0148721 327 344
    27.227 0.0148721 351 343
    27.232 0.0156250 334 343
    27.237 0.0148721 361 342
    27.242 0.0152416 334 342
    27.247 0.0152416 341 341
    27.252 0.0152416 344 341
    27.257 0.0152416 344 341
    27.262 0.0148721 346 341
    27.267 0.0148721 348 341
    27.272 0.0145159 347 342
    27.277 0.0145159 360 342
    27.282 0.0145159 355 343
    27.287 0.0148721 368 345
    27.292 0.0148721 348 346
    27.297 0.0152416 343 344
    27.302 0.0148721 353 343
    27.307 0.0152416 339 343
    27.312 0.0148721 354 343
    27.317 0.0152416 341 344
    27.322 0.0148721 351 344
    27.327 0.0145159 329 346
    27.332 0.0148721 341 347
    27.337 0.0152416 366 350
    27.342 0.0152416 343 353
    27.347 0.0141723 370 356
    27.352 0.0141723 361 358
    27.357 0.0141723 363 357
    27.362 0.0145159 358 356
    27.367 0.0145159 356 357
    27.372 0.0145159 337 358
    27.377 0.0145159 360 359
    27.382 0.0145159 354 362
    27.387 0.0141723 368 364
    27.392 0.0145159 378 366
    27.397 0.0145159 361 367
    27.402 0.0138408 383 367
    27.407 0.0141723 365 368
    27.412 0.0145159 358 368
    27.417 0.0145159 357 366
    27.422 0.0138408 373 364
    27.427 0.0148721 336 361
    27.432 0.0148721 356 358
    27.437 0.0148721 348 355
    27.442 0.0145159 355 352
    27.447 0.0148721 353 349
    27.452 0.0148721 329 347
    27.457 0.0145159 362 345
    27.462 0.0148721 346 344
    27.467 0.0148721 360 344
    27.472 0.0152416 357 343
    27.477 0.0148721 332 343
    27.482 0.0145159 357 343
    27.487 0.0148721 349 342
    27.492 0.0152416 330 342
    27.497 0.0145159 318 343
    27.502 0.0156250 336 343
    27.507 0.0148721 346 344
    27.512 0.0148721 352 345
    27.517 0.0141723 364 347
    27.522 0.0141723 366 349
    27.527 0.0141723 343 351
    27.532 0.0152416 337 353
    27.537 0.0148721 349 355
    27.542 0.0145159 361 356
    27.547 0.0148721 349 358
    27.552 0.0138408 374 360
    27.557 0.0145159 358 360
    27.562 0.0141723 366 360
    27.567 0.0138408 350 360
    27.572 0.0138408 374 359
    27.577 0.0141723 364 358
    27.582 0.0145159 346 357
    27.587 0.0141723 365 356
    27.592 0.0145159 360 355
    27.597 0.0145159 356 355
    27.602 0.0141723 364 355
    27.607 0.0145159 354 356
    27.612 0.0145159 360 358
    27.617 0.0141723 364 360
    27.622 0.0141723 364 362
    27.627 0.0138408 379 362
    27.632 0.0138408 374 361
    27.637 0.0138408 376 360
    27.642 0.0145159 354 358
    27.647 0.0145159 351 357
    27.652 0.0145159 359 357
    27.657 0.0145159 354 358
    27.662 0.0141723 367 358
    27.667 0.0141723 341 359
    27.672 0.0138408 371 360
    27.677 0.0141723 350 362
    27.682 0.0141723 368 364
    27.687 0.0138408 381 366
    27.692 0.0141723 363 368
    27.697 0.0138408 373 370
    27.702 0.0145159 377 371
    27.707 0.0141723 366 370
    27.712 0.0148721 347 368
    27.717 0.0141723 364 366
    27.722 0.0138408 362 366
    27.727 0.0135208 379 367
    27.732 0.0141723 366 367
    27.737 0.0145159 358 368
    27.742 0.0138408 371 368
    27.747 0.0138408 370 367
    27.752 0.0138408 370 365
    27.757 0.0141723 372 362
    27.762 0.0138408 380 361
    27.767 0.0141723 353 361
    27.772 0.0141723 367 361
    27.777 0.0138408 382 361
    27.782 0.0145159 361 359
    27.787 0.0145159 379 356
    27.792 0.0145159 368 355
    27.797 0.0141723 365 355
    27.802 0.0138408 378 355
    27.807 0.0138408 375 355
    27.812 0.0138408 366 354
    27.817 0.0145159 358 354
    27.822 0.0141723 361 354
    27.827 0.0138408 374 355
    27.832 0.0145159 358 357
    27.837 0.0145159 359 359
    27.842 0.0138408 377 362
    27.847 0.0138408 356 365
    27.852 0.0138408 369 369
    27.857 0.0138408 366 374
    27.862 0.0135208 383 381
    27.867 0.0126247 408 390
    27.872 0.0126247 406 400
    27.877 0.0120758 424 409
    27.882 0.0118147 433 416
    27.887 0.0120758 438 416
    27.892 0.0120758 426 410
    27.897 0.0129132 401 399
    27.902 0.0138408 410 388
    27.907 0.0132118 389 378
    27.912 0.0141723 362 370
    27.917 0.0145159 358 364
    27.922 0.0145159 356 360
    27.927 0.0148721 349 357
    27.932 0.0148721 350 355
    27.937 0.0145159 352 353
    27.942 0.0141723 347 353
    27.947 0.0148721 350 353
    27.952 0.0141723 341 353
    27.957 0.0141723 363 354
    27.962 0.0141723 363 354
    27.967 0.0141723 368 354
    27.972 0.0141723 368 353
    27.977 0.0141723 363 352
    27.982 0.0141723 361 350
    27.987 0.0145159 356 349
    27.992 0.0141723 360 348
    27.997 0.0148721 347 348
    28.002 0.0145159 353 347
    28.007 0.0152416 342 345
    28.012 0.0145159 351 344
    28.017 0.0148721 351 344
    28.022 0.0152416 342 343
    28.027 0.0148721 345 343
    28.032 0.0145159 356 343
    28.037 0.0145159 321 342
    28.042 0.0145159 353 342
    28.047 0.0152416 316 341
    28.052 0.0148721 348 340
    28.057 0.0152416 339 339
    28.062 0.0145159 356 338
    28.067 0.0148721 344 337
    28.072 0.0152416 360 337
    28.077 0.0156250 327 336
    28.082 0.0145159 338 336
    28.087 0.0156250 330 335
    28.092 0.0156250 356 335
    28.097 0.0148721 337 335
    28.102 0.0152416 338 335
    28.107 0.0156250 332 335
    28.112 0.0148721 349 335
    28.117 0.0156250 329 335
    28.122 0.0148721 321 335
    28.127 0.0148721 348 335
    28.132 0.0152416 339 336
    28.137 0.0152416 334 336
    28.142 0.0152416 340 337
    28.147 0.0145159 344 337
    28.152 0.0152416 337 336
    28.157 0.0148721 348 336
    28.162 0.0152416 340 337
    28.167 0.0141723 332 337
    28.172 0.0148721 349 337
    28.177 0.0145159 319 338
    28.182 0.0141723 362 339
    28.187 0.0148721 321 340
    28.192 0.0152416 341 342
    28.197 0.0152416 340 345
    28.202 0.0148721 350 347
    28.207 0.0145159 355 348
    28.212 0.0145159 355 349
    28.217 0.0148721 350 352
    28.222 0.0148721 348 355
    28.227 0.0141723 364 357
    28.232 0.0141723 334 356
    28.237 0.0141723 372 354
    28.242 0.0148721 350 351
    28.247 0.0148721 343 349
    28.252 0.0145159 359 348
    28.257 0.0145159 356 347
    28.262 0.0141723 361 347
    28.267 0.0141723 326 348
    28.272 0.0156250 361 349
    28.277 0.0145159 364 351
    28.282 0.0145159 332 352
    28.287 0.0141723 365 353
    28.292 0.0141723 366 353
    28.297 0.0141723 363 353
    28.302 0.0138408 340 352
    28.307 0.0138408 371 351
    28.312 0.0138408 375 350
    28.317 0.0141723 359 349
    28.322 0.0148721 369 347
    28.327 0.0148721 342 346
    28.332 0.0148721 367 344
    28.337 0.0156250 336 343
    28.342 0.0148721 347 342
    28.347 0.0145159 350 342
    28.352 0.0156250 357 341
    28.357 0.0145159 356 341
    28.362 0.0148721 346 340
    28.367 0.0156250 332 340
    28.372 0.0148721 344 340
    28.377 0.0145159 356 340
    28.382 0.0152416 338 341
    28.387 0.0145159 336 341
    28.392 0.0145159 324 342
    28.397 0.0145159 354 343
    28.402 0.0145159 354 344
    28.407 0.0145159 354 346
    28.412 0.0141723 365 348
    28.417 0.0141723 364 350
    28.422 0.0138408 367 353
    28.427 0.0148721 349 356
    28.432 0.0138408 373 360
    28.437 0.0141723 360 366
    28.442 0.0135208 375 374
    28.447 0.0132118 402 384
    28.452 0.0132118 391 397
    28.457 0.0129132 400 411
    28.462 0.0120758 426 425
    28.467 0.0118147 434 435
    28.472 0.0082645 433 440
    28.477 0.0082645 442 440
    28.482 0.0085734 423 438
    28.487 0.0087344 414 439
    28.492 0.0087344 419 440
    28.497 0.0085734 423 438
    28.502 0.0085734 422 429
    28.507 0.0089000 404 416
    28.512 0.0089000 411 401
    28.517 0.0094260 401 388
    28.522 0.0090703 380 378
    28.527 0.0098030 367 371
    28.532 0.0100000 365 365
    28.537 0.0098030 367 360
    28.542 0.0100000 361 357
    28.547 0.0098030 373 355
    28.552 0.0102030 353 353
    28.557 0.0102030 357 353
    28.562 0.0098030 370 353
    28.567 0.0106281 373 354
    28.572 0.0094260 384 355
    28.577 0.0098030 371 358
    28.582 0.0100000 364 361
    28.587 0.0100000 345 366
    28.592 0.0098030 348 373
    28.597 0.0094260 350 381
    28.602 0.0094260 411 391
    28.607 0.0089000 411 400
    28.612 0.0087344 414 406
    28.617 0.0085734 399 408
    28.622 0.0092456 399 405
    28.627 0.0089000 405 397
    28.632 0.0094260 397 388
    28.637 0.0094260 386 381
    28.642 0.0098030 349 375
    28.647 0.0090703 400 371
    28.652 0.0089000 347 367
    28.657 0.0098030 368 364
    28.662 0.0098030 369 362
    28.667 0.0104123 340 358
    28.672 0.0102030 371 356
    28.677 0.0100000 381 355
    28.682 0.0104123 329 354
    28.687 0.0102030 357 351
    28.692 0.0102030 341 350
    28.697 0.0102030 348 349
    28.702 0.0102030 353 349
    28.707 0.0100000 325 349
    28.712 0.0106281 342 350
    28.717 0.0102030 352 350
    28.722 0.0104123 376 349
    28.727 0.0102030 356 349
    28.732 0.0098030 366 348
    28.737 0.0100000 365 348
    28.742 0.0104123 319 348
    28.747 0.0102030 355 347
    28.752 0.0108507 335 346
    28.757 0.0100000 361 346
    28.762 0.0102030 353 346
    28.767 0.0104123 334 346
    28.772 0.0104123 322 347
    28.777 0.0106281 343 348
    28.782 0.0102030 335 349
    28.787 0.0098030 367 349
    28.792 0.0100000 365 350
    28.797 0.0098030 356 351
    28.802 0.0098030 367 352
    28.807 0.0102030 354 354
    28.812 0.0102030 353 357
    28.817 0.0100000 365 360
    28.822 0.0100000 361 363
    28.827 0.0098030 381 367
    28.832 0.0098030 368 371
    28.837 0.0096117 351 375
    28.842 0.0096117 410 380
    28.847 0.0094260 387 385
    28.852 0.0089000 408 389
    28.857 0.0090703 398 392
    28.862 0.0087344 364 393
    28.867 0.0089000 408 394
    28.872 0.0085734 419 394
    28.877 0.0090703 412 393
    28.882 0.0092456 389 390
    28.887 0.0100000 383 387
    28.892 0.0094260 407 383
    28.897 0.0096117 366 378
    28.902 0.0100000 362 374
    28.907 0.0098030 365 370
    28.912 0.0102030 359 366
    28.917 0.0100000 363 362
    28.922 0.0100000 363 359
    28.927 0.0094260 380 357
    28.932 0.0098030 366 355
    28.937 0.0098030 369 353
    28.942 0.0104123 345 352
    28.947 0.0100000 357 351
    28.952 0.0098030 366 351
    28.957 0.0100000 373 351
    28.962 0.0096117 377 352
    28.967 0.0100000 362 353
    28.972 0.0106281 341 353
    28.977 0.0102030 346 353
    28.982 0.0102030 352 353
    28.987 0.0098030 368 353
    28.992 0.0102030 329 352
    28.997 0.0104123 370 350
    29.002 0.0096117 378 348
    29.007 0.0106281 329 347
    29.012 0.0106281 337 346
    29.017 0.0100000 363 345
    29.022 0.0108507 333 344
    29.027 0.0104123 348 344
    29.032 0.0102030 352 344
    29.037 0.0102030 334 345
    29.042 0.0100000 358 346
    29.047 0.0102030 353 348
    29.052 0.0106281 341 350
    29.057 0.0104123 351 351
    29.062 0.0106281 339 352
    29.067 0.0104123 347 353
    29.072 0.0104123 337 352
    29.077 0.0098030 365 351
    29.082 0.0100000 379 349
    29.087 0.0104123 331 348
    29.092 0.0106281 374 348
    29.097 0.0102030 353 348
    29.102 0.0102030 354 348
    29.107 0.0104123 364 348
    29.112 0.0108507 331 349
    29.117 0.0100000 357 351
    29.122 0.0096117 377 352
    29.127 0.0102030 349 352
    29.132 0.0104123 347 353
    29.137 0.0098030 364 354
    29.142 0.0094260 378 353
    29.147 0.0098030 360 353
    29.152 0.0104123 346 352
    29.157 0.0102030 343 351
    29.162 0.0104123 348 350
    29.167 0.0100000 367 350
    29.172 0.0104123 332 350
    29.177 0.0104123 343 350
    29.182 0.0104123 346 351
    29.187 0.0106281 367 352
    29.192 0.0106281 340 351
    29.197 0.0102030 349 350
    29.202 0.0102030 350 348
    29.207 0.0102030 353 347
    29.212 0.0104123 344 346
    29.217 0.0102030 374 346
    29.222 0.0104123 342 346
    29.227 0.0104123 342 346
    29.232 0.0106281 332 346
    29.237 0.0108507 328 345
    29.242 0.0098030 324 346
    29.247 0.0104123 342 346
    29.252 0.0104123 347 348
    29.257 0.0100000 319 349
    29.262 0.0100000 355 351
    29.267 0.0100000 357 351
    29.272 0.0104123 335 352
    29.277 0.0100000 359 353
    29.282 0.0102030 328 354
    29.287 0.0102030 351 355
    29.292 0.0102030 351 356
    29.297 0.0100000 361 358
    29.302 0.0102030 354 359
    29.307 0.0096117 368 362
    29.312 0.0100000 381 366
    29.317 0.0098030 364 371
    29.322 0.0098030 365 378
    29.327 0.0094260 383 386
    29.332 0.0096117 374 393
    29.337 0.0092456 389 403
    29.342 0.0094260 381 414
    29.347 0.0092456 386 423
    29.352 0.0087344 406 428
    29.357 0.0087344 398 427
    29.362 0.0090703 420 420
    29.367 0.0094260 380 411
    29.372 0.0092456 389 403
    29.377 0.0094260 371 397
    29.382 0.0092456 418 393
    29.387 0.0096117 372 392
    29.392 0.0090703 396 392
    29.397 0.0089000 405 392
    29.402 0.0092456 388 393
    29.407 0.0087344 407 393
    29.412 0.0089000 401 390
    29.417 0.0090703 398 384
    29.422 0.0090703 386 379
    29.427 0.0094260 378 374
    29.432 0.0094260 395 369
    29.437 0.0102030 342 365
    29.442 0.0100000 360 362
    29.447 0.0102030 350 359
    29.452 0.0102030 376 357
    29.457 0.0100000 355 355
    29.462 0.0100000 356 354
    29.467 0.0102030 350 353
    29.472 0.0098030 362 352
    29.477 0.0102030 367 351
    29.482 0.0102030 347 351
    29.487 0.0096117 373 351
    29.492 0.0100000 375 350
    29.497 0.0100000 359 350
    29.502 0.0098030 373 350
    29.507 0.0106281 336 350
    29.512 0.0102030 353 349
    29.517 0.0104123 346 349
    29.522 0.0102030 356 349
    29.527 0.0100000 359 349
    29.532 0.0100000 357 350
    29.537 0.0096117 346 352
    29.542 0.0100000 323 354
    29.547 0.0092456 384 357
    29.552 0.0098030 368 361
    29.557 0.0090703 394 368
    29.562 0.0089000 404 376
    29.567 0.0090703 393 384
    29.572 0.0089000 401 393
    29.577 0.0081162 441 398
    29.582 0.0082645 388 396
    29.587 0.0087344 410 389
    29.592 0.0090703 388 381
    29.597 0.0098030 356 374
    29.602 0.0098030 359 369
    29.607 0.0098030 391 364
    29.612 0.0104123 379 361
    29.617 0.0098030 364 360
    29.622 0.0100000 361 358
    29.627 0.0098030 365 356
    29.632 0.0096117 368 354
    29.637 0.0098030 361 352
    29.642 0.0100000 362 351
    29.647 0.0098030 362 349
    29.652 0.0104123 324 349
    29.657 0.0100000 373 348
    29.662 0.0100000 358 348
    29.667 0.0100000 355 347
    29.672 0.0100000 340 346
    29.677 0.0102030 369 345
    29.682 0.0100000 357 345
    29.687 0.0104123 340 345
    29.692 0.0106281 338 345
    29.697 0.0102030 370 345
    29.702 0.0100000 358 345
    29.707 0.0100000 355 345
    29.712 0.0108507 330 345
    29.717 0.0104123 345 346
    29.722 0.0104123 355 346
    29.727 0.0102030 348 345
    29.732 0.0104123 376 345
    29.737 0.0106281 337 345
    29.742 0.0096117 370 345
    29.747 0.0106281 354 346
    29.752 0.0102030 352 347
    29.757 0.0113173 366 348
    29.762 0.0104123 335 349
    29.767 0.0098030 342 350
    29.772 0.0106281 332 350
    29.777 0.0104123 361 351
    29.782 0.0100000 357 351
    29.787 0.0110803 321 350
    29.792 0.0102030 343 351
    29.797 0.0100000 357 352
    29.802 0.0100000 343 354
    29.807 0.0096117 368 356
    29.812 0.0102030 352 359
    29.817 0.0096117 370 360
    29.822 0.0102030 350 360
    29.827 0.0094260 339 361
    29.832 0.0102030 351 364
    29.837 0.0102030 337 368
    29.842 0.0100000 401 371
    29.847 0.0098030 364 374
    29.852 0.0096117 368 378
    29.857 0.0096117 373 383
    29.862 0.0092456 386 389
    29.867 0.0089000 397 395
    29.872 0.0090703 395 401
    29.877 0.0082645 428 406
    29.882 0.0084168 396 408
    29.887 0.0084168 420 409
    29.892 0.0087344 410 407
    29.897 0.0089000 399 404
    29.902 0.0092456 387 400
    29.907 0.0090703 392 396
    29.912 0.0092456 385 392
    29.917 0.0098030 370 387
    29.922 0.0094260 370 383
    29.927 0.0094260 378 380
    29.932 0.0098030 366 379
    29.937 0.0098030 378 378
    29.942 0.0092456 376 379
    29.947 0.0092456 384 380
    29.952 0.0096117 371 382
    29.957 0.0092456 386 383
    29.962 0.0094260 399 383
    29.967 0.0094260 380 382
    29.972 0.0092456 384 381
    29.977 0.0092456 383 379
    29.982 0.0092456 369 379
    29.987 0.0094260 376 379
    29.992 0.0092456 378 379
    29.997 0.0094260 372 378
    30.002 0.0092456 346 377
    30.007 0.0098030 375 375
    30.012 0.0098030 363 373
    30.017 0.0090703 393 370
    30.022 0.0094260 381 369
    30.027 0.0098030 363 367
    30.032 0.0094260 379 366
    30.037 0.0098030 352 365
    30.042 0.0098030 366 363
    30.047 0.0098030 362 362
    30.052 0.0096117 370 361
    30.057 0.0102030 338 362
    30.062 0.0096117 373 362
    30.067 0.0100000 332 363
    30.072 0.0100000 356 363
    30.077 0.0102030 346 362
    30.082 0.0094260 376 362
    30.087 0.0098030 361 363
    30.092 0.0098030 359 364
    30.097 0.0102030 351 365
    30.102 0.0096117 372 366
    30.107 0.0100000 345 366
    30.112 0.0104123 344 365
    30.117 0.0102030 347 363
    30.122 0.0106281 336 361
    30.127 0.0100000 356 360
    30.132 0.0104123 340 359
    30.137 0.0100000 357 357
    30.142 0.0100000 354 355
    30.147 0.0106281 333 354
    30.152 0.0104123 339 353
    30.157 0.0102030 345 352
    30.162 0.0106281 380 351
    30.167 0.0104123 338 351
    30.172 0.0100000 355 350
    30.177 0.0102030 347 350
    30.182 0.0100000 378 350
    30.187 0.0108507 330 350
    30.192 0.0102030 348 350
    30.197 0.0104123 337 350
    30.202 0.0100000 342 350
    30.207 0.0102030 346 350
    30.212 0.0098030 321 350
    30.217 0.0096117 365 350
    30.222 0.0104123 341 350
    30.227 0.0102030 329 351
    30.232 0.0100000 353 351
    30.237 0.0102030 353 351
    30.242 0.0102030 373 352
    30.247 0.0104123 327 352
    30.252 0.0100000 354 353
    30.257 0.0096117 377 354
    30.262 0.0100000 346 355
    30.267 0.0098030 340 357
    30.272 0.0106281 334 359
    30.277 0.0098030 362 359
    30.282 0.0100000 354 360
    30.287 0.0098030 360 362
    30.292 0.0100000 353 364
    30.297 0.0100000 386 367
    30.302 0.0098030 348 370
    30.307 0.0098030 362 374
    30.312 0.0096117 390 379
    30.317 0.0098030 363 384
    30.322 0.0094260 378 390
    30.327 0.0090703 418 395
    30.332 0.0090703 399 400
    30.337 0.0092456 385 402
    30.342 0.0092456 369 400
    30.347 0.0094260 373 394
    30.352 0.0096117 366 388
    30.357 0.0090703 389 383
    30.362 0.0098030 350 379
    30.367 0.0098030 347 376
    30.372 0.0098030 386 374
    30.377 0.0098030 352 374
    30.382 0.0096117 365 374
    30.387 0.0092456 378 374
    30.392 0.0098030 403 375
    30.397 0.0096117 370 377
    30.402 0.0100000 400 378
    30.407 0.0094260 372 379
    30.412 0.0094260 377 377
    30.417 0.0100000 354 374
    30.422 0.0100000 352 371
    30.427 0.0100000 353 368
    30.432 0.0096117 365 365
    30.437 0.0094260 373 363
    30.442 0.0102030 332 362
    30.447 0.0096117 364 361
    30.452 0.0098030 363 360
    30.457 0.0104123 336 360
    30.462 0.0100000 383 359
    30.467 0.0100000 389 359
    30.472 0.0100000 350 359
    30.477 0.0096117 353 359
    30.482 0.0096117 370 360
    30.487 0.0100000 343 362
    30.492 0.0092456 379 364
    30.497 0.0092456 379 367
    30.502 0.0094260 372 372
    30.507 0.0094260 376 377
    30.512 0.0092456 384 382
    30.517 0.0092456 381 386
    30.522 0.0092456 381 388
    30.527 0.0090703 386 386
    30.532 0.0092456 381 381
    30.537 0.0094260 373 376
    30.542 0.0096117 366 371
    30.547 0.0100000 397 367
    30.552 0.0100000 353 364
    30.557 0.0102030 343 362
    30.562 0.0100000 350 361
    30.567 0.0100000 355 359
    30.572 0.0100000 352 358
    30.577 0.0098030 347 357
    30.582 0.0098030 358 357
    30.587 0.0098030 358 356
    30.592 0.0100000 350 356
    30.597 0.0104123 338 356
    30.602 0.0098030 358 356
    30.607 0.0100000 351 357
    30.612 0.0094260 356 357
    30.617 0.0096117 369 358
    30.622 0.0102030 342 358
    30.627 0.0096117 343 360
    30.632 0.0096117 365 362
    30.637 0.0094260 371 365
    30.642 0.0098030 357 370
    30.647 0.0102030 346 373
    30.652 0.0098030 400 369
    30.657 0.0098030 359 365
    30.662 0.0094260 373 365
    30.667 0.0096117 366 366
    30.672 0.0098030 360 365
    30.677 0.0098030 354 366
    30.682 0.0096117 364 367
    30.687 0.0094260 391 366
    30.692 0.0098030 359 364
    30.697 0.0090703 382 364
    30.702 0.0104123 338 365
    30.707 0.0096117 369 367
    30.712 0.0094260 370 369
    30.717 0.0094260 340 373
    30.722 0.0092456 381 376
    30.727 0.0094260 373 380
    30.732 0.0100000 350 383
    30.737 0.0089000 391 384
    30.742 0.0089000 396 382
    30.747 0.0096117 369 380
    30.752 0.0089000 393 378
    30.757 0.0090703 398 377
    30.762 0.0092456 376 377
    30.767 0.0092456 367 379
    30.772 0.0090703 390 381
    30.777 0.0090703 389 385
    30.782 0.0092456 377 389
    30.787 0.0089000 397 392
    30.792 0.0089000 394 397
    30.797 0.0087344 405 405
    30.802 0.0084168 415 415
    30.807 0.0085734 410 430
    30.812 0.0078315 467 448
    30.817 0.0074316 471 470
    30.822 0.0069444 502 496
    30.827 0.0071818 486 521
    30.832 0.0069444 556 542
    30.837 0.0066098 551 549
    30.842 0.0073051 538 539
    30.847 0.0075614 516 516
    30.852 0.0084168 417 489
    30.857 0.0085734 460 464
    30.862 0.0089000 392 444
    30.867 0.0084168 414 428
    30.872 0.0090703 388 414
    30.877 0.0089000 395 403
    30.882 0.0089000 397 396
    30.887 0.0090703 383 390
    30.892 0.0100000 354 386
    30.897 0.0090703 386 383
    30.902 0.0092456 382 381
    30.907 0.0094260 405 379
    30.912 0.0096117 365 378
    30.917 0.0094260 348 376
    30.922 0.0092456 379 376
    30.927 0.0094260 346 375
    30.932 0.0096117 364 375
    30.937 0.0096117 385 376
    30.942 0.0096117 364 375
    30.947 0.0094260 382 373
    30.952 0.0094260 372 372
    30.957 0.0087344 403 371
    30.962 0.0090703 348 371
    30.967 0.0096117 367 372
    30.972 0.0092456 378 373
    30.977 0.0090703 380 375
    30.982 0.0096117 367 377
    30.987 0.0092456 361 380
    30.992 0.0087344 379 383
    30.997 0.0092456 382 387
    31.002 0.0090703 362 390
    31.007 0.0085734 406 392
    31.012 0.0089000 392 391
    31.017 0.0092456 377 389
    31.022 0.0087344 378 385
    31.027 0.0094260 400 381
    31.032 0.0090703 390 377
    31.037 0.0096117 364 374
    31.042 0.0092456 380 372
    31.047 0.0094260 363 370
    31.052 0.0098030 360 369
    31.057 0.0096117 363 368
    31.062 0.0096117 369 367
    31.067 0.0098030 360 366
    31.072 0.0096117 379 366
    31.077 0.0098030 359 367
    31.082 0.0096117 368 367
    31.087 0.0096117 365 366
    31.092 0.0098030 371 365
    31.097 0.0096117 346 366
    31.102 0.0098030 359 366
    31.107 0.0106281 332 366
    31.112 0.0094260 339 364
    31.117 0.0094260 368 364
    31.122 0.0092456 380 364
    31.127 0.0098030 355 363
    31.132 0.0102030 357 363
    31.137 0.0094260 368 363
    31.142 0.0102030 345 364
    31.147 0.0098030 340 364
    31.152 0.0102030 342 365
    31.157 0.0094260 370 365
    31.162 0.0094260 369 366
    31.167 0.0094260 374 367
    31.172 0.0090703 388 369
    31.177 0.0092456 379 370
    31.182 0.0090703 384 372
    31.187 0.0092456 377 375
    31.192 0.0090703 370 378
    31.197 0.0085734 405 383
    31.202 0.0089000 387 389
    31.207 0.0085734 395 396
    31.212 0.0082645 425 404
    31.217 0.0082645 435 415
    31.222 0.0079719 435 428
    31.227 0.0078315 429 440
    31.232 0.0076947 450 448
    31.237 0.0075614 459 448
    31.242 0.0078315 443 443
    31.247 0.0079719 436 434
    31.252 0.0081162 405 428
    31.257 0.0082645 426 427
    31.262 0.0084168 412 427
    31.267 0.0082645 434 427
    31.272 0.0087344 399 425
    31.277 0.0081162 410 421
    31.282 0.0084168 410 416
    31.287 0.0092456 380 410
    31.292 0.0087344 371 404
    31.297 0.0085734 408 399
    31.302 0.0092456 380 396
    31.307 0.0087344 397 394
    31.312 0.0085734 404 392
    31.317 0.0089000 394 393
    31.322 0.0087344 402 394
    31.327 0.0090703 386 397
    31.332 0.0084168 416 401
    31.337 0.0084168 399 405
    31.342 0.0084168 414 407
    31.347 0.0085734 406 408
    31.352 0.0085734 408 408
    31.357 0.0090703 398 404
    31.362 0.0087344 396 399
    31.367 0.0087344 374 395
    31.372 0.0090703 385 393
    31.377 0.0090703 384 391
    31.382 0.0092456 380 390
    31.387 0.0084168 417 389
    31.392 0.0087344 397 388
    31.397 0.0084168 411 388
    31.402 0.0082645 386 388
    31.407 0.0090703 383 389
    31.412 0.0082645 418 389
    31.417 0.0089000 390 389
    31.422 0.0089000 391 389
    31.427 0.0087344 402 389
    31.432 0.0089000 356 389
    31.437 0.0085734 370 388
    31.442 0.0090703 384 387
    31.447 0.0090703 382 387
    31.452 0.0089000 393 387
    31.457 0.0096117 362 387
    31.462 0.0092456 378 388
    31.467 0.0087344 395 390
    31.472 0.0092456 377 390
    31.477 0.0087344 398 390
    31.482 0.0090703 381 389
    31.487 0.0089000 394 389
    31.492 0.0089000 405 389
    31.497 0.0089000 393 390
    31.502 0.0089000 419 391
    31.507 0.0090703 381 393
    31.512 0.0090703 385 395
    31.517 0.0089000 387 397
    31.522 0.0085734 403 399
    31.527 0.0087344 400 401
    31.532 0.0087344 395 403
    31.537 0.0084168 413 405
    31.542 0.0089000 422 407
    31.547 0.0084168 415 410
    31.552 0.0084168 397 414
    31.557 0.0085734 414 418
    31.562 0.0082645 419 423
    31.567 0.0082645 421 430
    31.572 0.0079719 433 440
    31.577 0.0078315 445 452
    31.582 0.0076947 455 467
    31.587 0.0076947 449 483
    31.592 0.0071818 532 498
    31.597 0.0070616 492 506
    31.602 0.0068301 511 502
    31.607 0.0075614 459 487
    31.612 0.0078315 495 468
    31.617 0.0078315 439 451
    31.622 0.0081162 424 439
    31.627 0.0081162 429 431
    31.632 0.0085734 412 426
    31.637 0.0082645 421 424
    31.642 0.0079719 445 421
    31.647 0.0079719 437 418
    31.652 0.0084168 415 415
    31.657 0.0089000 391 410
    31.662 0.0087344 438 405
    31.667 0.0084168 413 401
    31.672 0.0087344 397 398
    31.677 0.0085734 393 394
    31.682 0.0087344 365 392
    31.687 0.0085734 405 390
    31.692 0.0089000 390 389
    31.697 0.0089000 393 389
    31.702 0.0092456 377 387
    31.707 0.0087344 415 384
    31.712 0.0092456 369 382
    31.717 0.0089000 393 382
    31.722 0.0085734 401 383
    31.727 0.0092456 374 385
    31.732 0.0089000 388 386
    31.737 0.0087344 415 383
    31.742 0.0089000 386 380
    31.747 0.0090703 360 379
    31.752 0.0087344 347 378
    31.757 0.0092456 378 378
    31.762 0.0090703 381 378
    31.767 0.0087344 396 378
    31.772 0.0090703 385 379
    31.777 0.0084168 409 380
    31.782 0.0087344 396 381
    31.787 0.0087344 403 383
    31.792 0.0090703 405 385
    31.797 0.0087344 410 387
    31.802 0.0087344 395 391
    31.807 0.0084168 409 394
    31.812 0.0085734 405 397
    31.817 0.0087344 399 401
    31.822 0.0082645 385 406
    31.827 0.0081162 386 413
    31.832 0.0082645 449 419
    31.837 0.0081162 428 425
    31.842 0.0076947 451 430
    31.847 0.0082645 421 434
    31.852 0.0078315 419 435
    31.857 0.0081162 426 435
    31.862 0.0079719 467 433
    31.867 0.0079719 433 429
    31.872 0.0076947 452 425
    31.877 0.0081162 428 421
    31.882 0.0085734 404 418
    31.887 0.0084168 393 416
    31.892 0.0079719 432 416
    31.897 0.0079719 431 418
    31.902 0.0082645 439 422
    31.907 0.0079719 434 428
    31.912 0.0076947 415 436
    31.917 0.0078315 450 445
    31.922 0.0075614 473 453
    31.927 0.0078315 444 464
    31.932 0.0070616 487 480
    31.937 0.0073051 514 499
    31.942 0.0068301 485 522
    31.947 0.0066098 526 546
    31.952 0.0062000 583 569
    31.957 0.0059172 556 585
    31.962 0.0062000 555 592
    31.967 0.0061035 566 587
    31.972 0.0064000 538 572
    31.977 0.0066098 526 552
    31.982 0.0071818 534 531
    31.987 0.0070616 492 510
    31.992 0.0073051 482 490
    31.997 0.0078315 440 473
    32.002 0.0075614 466 459
    32.007 0.0076947 450 448
    32.012 0.0079719 436 439
    32.017 0.0084168 413 433
    32.022 0.0078315 443 428
    32.027 0.0085734 404 424
    32.032 0.0081162 436 422
    32.037 0.0082645 420 421
    32.042 0.0082645 416 420
    32.047 0.0081162 426 420
    32.052 0.0078315 449 420
    32.057 0.0079719 435 421
    32.062 0.0078315 424 422
    32.067 0.0081162 410 424
    32.072 0.0079719 430 427
    32.077 0.0078315 437 431
    32.082 0.0076947 422 437
    32.087 0.0073051 476 444
    32.092 0.0074316 466 454
    32.097 0.0073051 468 465
    32.102 0.0073051 472 478
    32.107 0.0069444 493 493
    32.112 0.0069444 495 509
    32.117 0.0067186 509 527
    32.122 0.0062988 566 550
    32.127 0.0061035 561 573
    32.132 0.0061035 571 593
    32.137 0.0058272 587 601
    32.142 0.0060093 573 589
    32.147 0.0065036 525 563
    32.152 0.0066098 518 532
    32.157 0.0071818 518 503
    32.162 0.0076947 451 480
    32.167 0.0075614 455 462
    32.172 0.0078315 439 449
    32.177 0.0079719 432 440
    32.182 0.0078315 441 434
    32.187 0.0084168 457 430
    32.192 0.0079719 434 428
    32.197 0.0079719 430 427
    32.202 0.0081162 421 429
    32.207 0.0084168 456 432
    32.212 0.0076947 444 437
    32.217 0.0078315 436 442
    32.222 0.0075614 454 450
    32.227 0.0074316 464 461
    32.232 0.0074316 461 475
    32.237 0.0071818 514 493
    32.242 0.0069444 497 510
    32.247 0.0066098 539 520
    32.252 0.0064000 557 520
    32.257 0.0068301 500 512
    32.262 0.0068301 522 497
    32.267 0.0071818 476 480
    32.272 0.0075614 457 467
    32.277 0.0073051 473 457
    32.282 0.0076947 446 450
    32.287 0.0078315 433 446
    32.292 0.0076947 444 444
    32.297 0.0081162 424 444
    32.302 0.0076947 470 445
    32.307 0.0078315 440 448
    32.312 0.0075614 454 452
    32.317 0.0075614 463 458
    32.322 0.0075614 499 466
    32.327 0.0071818 478 476
    32.332 0.0073051 468 488
    32.337 0.0073051 471 501
    32.342 0.0071818 481 517
    32.347 0.0067186 508 536
    32.352 0.0066098 536 555
    32.357 0.0062988 568 566
    32.362 0.0065036 528 564
    32.367 0.0064000 583 548
    32.372 0.0069444 547 523
    32.377 0.0069444 485 499
    32.382 0.0076947 445 479
    32.387 0.0074316 465 464
    32.392 0.0075614 456 453
    32.397 0.0076947 449 446
    32.402 0.0075614 452 441
    32.407 0.0082645 406 437
    32.412 0.0079719 446 434
    32.417 0.0079719 418 432
    32.422 0.0085734 402 432
    32.427 0.0079719 454 433
    32.432 0.0079719 434 437
    32.437 0.0079719 476 442
    32.442 0.0084168 411 446
    32.447 0.0075614 479 446
    32.452 0.0076947 475 441
    32.457 0.0079719 430 433
    32.462 0.0081162 422 423
    32.467 0.0081162 422 415
    32.472 0.0087344 422 409
    32.477 0.0085734 400 404
    32.482 0.0084168 426 401
    32.487 0.0085734 397 398
    32.492 0.0084168 382 397
    32.497 0.0082645 413 396
    32.502 0.0085734 400 395
    32.507 0.0090703 378 396
    32.512 0.0087344 421 396
    32.517 0.0087344 395 396
    32.522 0.0084168 409 397
    32.527 0.0084168 406 398
    32.532 0.0082645 414 398
    32.537 0.0084168 406 399
    32.542 0.0084168 377 400
    32.547 0.0085734 396 400
    32.552 0.0085734 402 400
    32.557 0.0084168 429 400
    32.562 0.0079719 412 399
    32.567 0.0085734 414 398
    32.572 0.0085734 397 397
    32.577 0.0085734 417 397
    32.582 0.0087344 424 396
    32.587 0.0089000 382 395
    32.592 0.0092456 373 394
    32.597 0.0089000 384 393
    32.602 0.0085734 399 392
    32.607 0.0092456 367 391
    32.612 0.0090703 380 390
    32.617 0.0090703 376 389
    32.622 0.0087344 394 388
    32.627 0.0092456 370 387
    32.632 0.0090703 411 387
    32.637 0.0084168 409 386
    32.642 0.0087344 391 385
    32.647 0.0085734 400 385
    32.652 0.0089000 384 385
    32.657 0.0087344 393 384
    32.662 0.0087344 388 384
    32.667 0.0090703 369 384
    32.672 0.0090703 380 384
    32.677 0.0089000 353 385
    32.682 0.0085734 353 386
    32.687 0.0089000 381 387
    32.692 0.0089000 381 389
    32.697 0.0087344 389 391
    32.702 0.0085734 396 393
    32.707 0.0092456 372 393
    32.712 0.0089000 387 393
    32.717 0.0087344 389 394
    32.722 0.0089000 387 395
    32.727 0.0085734 397 395
    32.732 0.0089000 387 395
    32.737 0.0084168 409 395
    32.742 0.0089000 417 396
    32.747 0.0084168 410 397
    32.752 0.0082645 415 397
    32.757 0.0085734 401 396
    32.762 0.0081162 403 396
    32.767 0.0089000 376 396
    32.772 0.0089000 386 396
    32.777 0.0084168 404 396
    32.782 0.0087344 415 396
    32.787 0.0090703 412 396
    32.792 0.0087344 399 394
    32.797 0.0082645 411 392
    32.802 0.0085734 396 390
    32.807 0.0087344 392 389
    32.812 0.0085734 398 389
    32.817 0.0090703 364 389
    32.822 0.0084168 370 389
    32.827 0.0087344 371 388
    32.832 0.0089000 381 387
    32.837 0.0084168 405 387
    32.842 0.0085734 401 387
    32.847 0.0090703 380 387
    32.852 0.0084168 418 388
    32.857 0.0087344 390 388
    32.862 0.0085734 401 389
    32.867 0.0085734 395 391
    32.872 0.0087344 365 390
    32.877 0.0089000 390 388
    32.882 0.0082645 415 386
    32.887 0.0089000 386 385
    32.892 0.0085734 408 385
    32.897 0.0084168 404 385
    32.902 0.0084168 403 385
    32.907 0.0085734 411 385
    32.912 0.0087344 354 385
    32.917 0.0085734 395 386
    32.922 0.0087344 392 387
    32.927 0.0089000 386 389
    32.932 0.0085734 395 390
    32.937 0.0085734 395 391
    32.942 0.0085734 365 390
    32.947 0.0084168 405 390
    32.952 0.0085734 368 390
    32.957 0.0081162 425 390
    32.962 0.0087344 417 391
    32.967 0.0082645 390 391
    32.972 0.0089000 386 392
    32.977 0.0082645 409 394
    32.982 0.0084168 420 395
    32.987 0.0084168 401 397
    32.992 0.0082645 414 399
    32.997 0.0084168 408 401
    33.002 0.0087344 393 403
    33.007 0.0082645 411 406
    33.012 0.0078315 412 409
    33.017 0.0084168 424 412
    33.022 0.0084168 408 415
    33.027 0.0079719 427 418
    33.032 0.0079719 416 421
    33.037 0.0078315 432 423
    33.042 0.0075614 454 425
    33.047 0.0074316 462 426
    33.052 0.0073051 452 426
    33.057 0.0078315 434 426
    33.062 0.0073051 464 426
    33.067 0.0087344 390 424
    33.072 0.0079719 418 423
    33.077 0.0082645 414 422
    33.082 0.0081162 402 422
    33.087 0.0079719 427 420
    33.092 0.0081162 417 418
    33.097 0.0079719 421 418
    33.102 0.0081162 417 419
    33.107 0.0079719 440 419
    33.112 0.0081162 419 421
    33.117 0.0081162 422 424
    33.122 0.0084168 408 427
    33.127 0.0075614 449 431
    33.132 0.0078315 444 436
    33.137 0.0078315 434 442
    33.142 0.0076947 440 449
    33.147 0.0073051 463 456
    33.152 0.0074316 482 464
    33.157 0.0073051 453 471
    33.162 0.0070616 478 476
    33.167 0.0067186 505 479
    33.172 0.0067186 498 479
    33.177 0.0071818 473 478
    33.182 0.0067186 503 476
    33.187 0.0071818 464 473
    33.192 0.0074316 460 471
    33.197 0.0074316 455 470
    33.202 0.0071818 473 469
    33.207 0.0074316 456 467
    33.212 0.0075614 449 462
    33.217 0.0074316 453 455
    33.222 0.0076947 444 450
    33.227 0.0076947 424 446
    33.232 0.0078315 414 443
    33.237 0.0079719 432 439
    33.242 0.0076947 442 435
    33.247 0.0079719 429 432
    33.252 0.0081162 459 431
    33.257 0.0075614 445 429
    33.262 0.0081162 419 426
    33.267 0.0079719 424 425
    33.272 0.0081162 420 425
    33.277 0.0081162 449 427
    33.282 0.0081162 416 430
    33.287 0.0073051 465 434
    33.292 0.0075614 446 438
    33.297 0.0074316 425 445
    33.302 0.0074316 436 455
    33.307 0.0074316 494 467
    33.312 0.0074316 460 480
    33.317 0.0071818 505 490
    33.322 0.0070616 482 495
    33.327 0.0068301 499 491
    33.332 0.0073051 462 481
    33.337 0.0075614 450 469
    33.342 0.0073051 463 457
    33.347 0.0074316 455 447
    33.352 0.0075614 450 440
    33.357 0.0078315 406 435
    33.362 0.0081162 450 431
    33.367 0.0078315 431 430
    33.372 0.0075614 398 429
    33.377 0.0079719 421 429
    33.382 0.0079719 425 424
    33.387 0.0079719 423 418
    33.392 0.0078315 433 416
    33.397 0.0084168 425 414
    33.402 0.0076947 384 414
    33.407 0.0076947 436 414
    33.412 0.0078315 420 416
    33.417 0.0081162 417 418
    33.422 0.0079719 426 421
    33.427 0.0078315 429 425
    33.432 0.0076947 416 430
    33.437 0.0078315 428 433
    33.442 0.0078315 432 433
    33.447 0.0078315 429 430
    33.452 0.0078315 432 426
    33.457 0.0079719 449 422
    33.462 0.0081162 416 419
    33.467 0.0079719 422 417
    33.472 0.0084168 412 417
    33.477 0.0082645 394 417
    33.482 0.0076947 439 419
    33.487 0.0082645 411 422
    33.492 0.0078315 433 425
    33.497 0.0075614 411 430
    33.502 0.0076947 439 434
    33.507 0.0076947 437 436
    33.512 0.0076947 446 436
    33.517 0.0078315 434 434
    33.522 0.0078315 428 431
    33.527 0.0078315 428 428
    33.532 0.0075614 448 426
    33.537 0.0081162 413 425
    33.542 0.0075614 442 424
    33.547 0.0082645 407 425
    33.552 0.0079719 419 426
    33.557 0.0078315 426 427
    33.562 0.0075614 447 428
    33.567 0.0074316 449 429
    33.572 0.0074316 408 430
    33.577 0.0075614 414 432
    33.582 0.0076947 435 435
    33.587 0.0074316 437 439
    33.592 0.0075614 443 443
    33.597 0.0078315 467 443
    33.602 0.0075614 412 442
    33.607 0.0073051 460 442
    33.612 0.0075614 424 439
    33.617 0.0070616 472 435
    33.622 0.0076947 407 430
    33.627 0.0073051 462 426
    33.632 0.0076947 440 423
    33.637 0.0075614 442 420
    33.642 0.0075614 425 418
    33.647 0.0082645 404 416
    33.652 0.0081162 426 414
    33.657 0.0082645 410 413
    33.662 0.0079719 420 413
    33.667 0.0081162 413 412
    33.672 0.0084168 402 412
    33.677 0.0082645 405 410
    33.682 0.0076947 436 409
    33.687 0.0078315 432 408
    33.692 0.0082645 410 408
    33.697 0.0084168 382 408
    33.702 0.0081162 411 409
    33.707 0.0079719 420 410
    33.712 0.0079719 422 411
    33.717 0.0076947 434 412
    33.722 0.0076947 434 413
    33.727 0.0078315 432 414
    33.732 0.0082645 403 416
    33.737 0.0081162 412 418
    33.742 0.0078315 426 420
    33.747 0.0078315 424 421
    33.752 0.0076947 435 424
    33.757 0.0076947 395 428
    33.762 0.0076947 439 434
    33.767 0.0074316 436 442
    33.772 0.0073051 457 454
    33.777 0.0070616 489 471
    33.782 0.0068301 508 494
    33.787 0.0065036 516 523
    33.792 0.0062988 533 554
    33.797 0.0059172 564 578
    33.802 0.0059172 572 584
    33.807 0.0061035 554 566
    33.812 0.0065036 505 533
    33.817 0.0070616 501 501
    33.822 0.0074316 455 476
    33.827 0.0075614 447 457
    33.832 0.0079719 419 443
    33.837 0.0078315 414 433
    33.842 0.0075614 441 426
    33.847 0.0081162 411 421
    33.852 0.0081162 431 418
    33.857 0.0084168 400 415
    33.862 0.0078315 422 412
    33.867 0.0081162 435 410
    33.872 0.0081162 433 408
    33.877 0.0082645 408 407
    33.882 0.0081162 411 406
    33.887 0.0081162 410 406
    33.892 0.0082645 410 405
    33.897 0.0079719 416 405
    33.902 0.0074316 448 405
    33.907 0.0085734 399 406
    33.912 0.0079719 422 406
    33.917 0.0078315 432 407
    33.922 0.0084168 437 409
    33.927 0.0079719 432 411
    33.932 0.0082645 406 412
    33.937 0.0081162 411 412
    33.942 0.0079719 423 412
    33.947 0.0081162 412 412
    33.952 0.0079719 419 413
    33.957 0.0079719 422 413
    33.962 0.0079719 422 413
    33.967 0.0078315 428 413
    33.972 0.0079719 424 414
    33.977 0.0081162 443 415
    33.982 0.0076947 426 417
    33.987 0.0078315 428 419
    33.992 0.0081162 410 422
    33.997 0.0082645 424 426
    34.002 0.0076947 435 430
    34.007 0.0078315 432 434
    34.012 0.0075614 442 436
    34.017 0.0078315 427 436
    34.022 0.0079719 416 434
    34.027 0.0081162 437 432
    34.032 0.0079719 418 430
    34.037 0.0079719 418 428
    34.042 0.0076947 433 427
    34.047 0.0073051 460 427
    34.052 0.0079719 410 426
    34.057 0.0078315 426 426
    34.062 0.0078315 426 426
    34.067 0.0081162 414 425
    34.072 0.0078315 426 424
    34.077 0.0082645 409 424
    34.082 0.0078315 405 423
    34.087 0.0079719 417 423
    34.092 0.0076947 435 423
    34.097 0.0081162 432 424
    34.102 0.0078315 437 425
    34.107 0.0074316 450 427
    34.112 0.0074316 447 430
    34.117 0.0074316 451 433
    34.122 0.0071818 422 437
    34.127 0.0071818 464 441
    34.132 0.0071818 469 445
    34.137 0.0070616 471 448
    34.142 0.0073051 460 451
    34.147 0.0076947 433 453
    34.152 0.0074316 471 455
    34.157 0.0073051 458 456
    34.162 0.0074316 449 459
    34.167 0.0071818 487 462
    34.172 0.0071818 463 467
    34.177 0.0073051 438 472
    34.182 0.0071818 449 478
    34.187 0.0069444 483 483
    34.192 0.0068301 492 489
    34.197 0.0066098 502 490
    34.202 0.0067186 505 488
    34.207 0.0065036 514 485
    34.212 0.0065036 510 482
    34.217 0.0067186 496 480
    34.222 0.0071818 456 478
    34.227 0.0071818 488 477
    34.232 0.0073051 466 476
    34.237 0.0069444 477 475
    34.242 0.0071818 463 475
    34.247 0.0068301 491 476
    34.252 0.0071818 467 474
    34.257 0.0070616 504 467
    34.262 0.0071818 469 458
    34.267 0.0071818 464 449
    34.272 0.0070616 469 442
    34.277 0.0075614 436 436
    34.282 0.0076947 433 431
    34.287 0.0078315 426 428
    34.292 0.0073051 447 425
    34.297 0.0079719 416 423
    34.302 0.0076947 430 422
    34.307 0.0074316 426 420
    34.312 0.0078315 426 419
    34.317 0.0078315 416 418
    34.322 0.0078315 413 417
    34.327 0.0074316 448 416
    34.332 0.0078315 422 416
    34.337 0.0078315 426 416
    34.342 0.0076947 443 417
    34.347 0.0079719 392 418
    34.352 0.0075614 406 419
    34.357 0.0079719 417 421
    34.362 0.0078315 428 423
    34.367 0.0074316 448 424
    34.372 0.0075614 438 425
    34.377 0.0078315 428 425
    34.382 0.0082645 400 425
    34.387 0.0078315 422 424
    34.392 0.0075614 442 422
    34.397 0.0078315 444 420
    34.402 0.0078315 425 418
    34.407 0.0075614 437 416
    34.412 0.0076947 418 415
    34.417 0.0078315 427 415
    34.422 0.0075614 421 415
    34.427 0.0076947 415 416
    34.432 0.0076947 407 416
    34.437 0.0076947 430 416
    34.442 0.0076947 429 417
    34.447 0.0079719 442 418
    34.452 0.0075614 442 420
    34.457 0.0076947 399 422
    34.462 0.0078315 427 427
    34.467 0.0078315 439 432
    34.472 0.0074316 446 440
    34.477 0.0076947 432 448
    34.482 0.0071818 421 454
    34.487 0.0069444 477 456
    34.492 0.0069444 477 452
    34.497 0.0074316 445 444
    34.502 0.0074316 453 437
    34.507 0.0074316 448 432
    34.512 0.0075614 421 429
    34.517 0.0078315 393 427
    34.522 0.0074316 447 427
    34.527 0.0081162 442 428
    34.532 0.0076947 444 429
    34.537 0.0076947 461 430
    34.542 0.0078315 422 428
    34.547 0.0078315 423 427
    34.552 0.0079719 418 426
    34.557 0.0076947 435 427
    34.562 0.0079719 420 428
    34.567 0.0078315 427 430
    34.572 0.0075614 461 432
    34.577 0.0075614 453 433
    34.582 0.0074316 445 436
    34.587 0.0075614 453 439
    34.592 0.0074316 427 444
    34.597 0.0075614 440 449
    34.602 0.0069444 492 454
    34.607 0.0074316 448 461
    34.612 0.0070616 472 468
    34.617 0.0069444 482 475
    34.622 0.0071818 508 483
    34.627 0.0070616 497 491
    34.632 0.0066098 504 498
    34.637 0.0069444 521 503
    34.642 0.0065036 489 504
    34.647 0.0071818 463 502
    34.652 0.0068301 484 497
    34.657 0.0069444 476 491
    34.662 0.0070616 472 484
    34.667 0.0070616 456 475
    34.672 0.0070616 474 467
    34.677 0.0071818 462 460
    34.682 0.0070616 460 455
    34.687 0.0068301 490 452
    34.692 0.0073051 429 450
    34.697 0.0075614 442 450
    34.702 0.0071818 465 451
    34.707 0.0073051 451 453
    34.712 0.0071818 460 456
    34.717 0.0075614 450 459
    34.722 0.0071818 465 461
    34.727 0.0071818 463 460
    34.732 0.0073051 449 460
    34.737 0.0069444 451 462
    34.742 0.0073051 457 466
    34.747 0.0065036 483 472
    34.752 0.0069444 457 480
    34.757 0.0066098 465 490
    34.762 0.0065036 513 502
    34.767 0.0066098 499 518
    34.772 0.0062000 532 536
    34.777 0.0057392 557 556
    34.782 0.0055692 534 576
    34.787 0.0054870 601 593
    34.792 0.0054870 630 603
    34.797 0.0055692 598 601
    34.802 0.0059172 560 589
    34.807 0.0061035 604 572
    34.812 0.0067186 494 553
    34.817 0.0065036 534 535
    34.822 0.0066098 498 520
    34.827 0.0066098 501 507
    34.832 0.0069444 474 498
    34.837 0.0068301 489 491
    34.842 0.0071818 498 487
    34.847 0.0070616 467 484
    34.852 0.0070616 467 483
    34.857 0.0069444 478 481
    34.862 0.0069444 476 480
    34.867 0.0069444 507 479
    34.872 0.0069444 478 479
    34.877 0.0066098 514 480
    34.882 0.0069444 480 481
    34.887 0.0069444 479 482
    34.892 0.0071818 464 483
    34.897 0.0066098 498 483
    34.902 0.0067186 496 483
    34.907 0.0071818 458 483
    34.912 0.0073051 470 483
    34.917 0.0073051 457 483
    34.922 0.0070616 469 484
    34.927 0.0068301 482 485
    34.932 0.0073051 518 487
    34.937 0.0069444 476 491
    34.942 0.0068301 486 496
    34.947 0.0069444 477 501
    34.952 0.0067186 493 506
    34.957 0.0066098 500 511
    34.962 0.0068301 488 515
    34.967 0.0066098 533 519
    34.972 0.0067186 529 521
    34.977 0.0067186 489 521
    34.982 0.0066098 501 517
    34.987 0.0066098 506 511
    34.992 0.0070616 469 503
    34.997 0.0073051 451 494
    35.002 0.0070616 470 486
_pd_proc_info_data_reduction     ?
_pd_proc_info_excluded_regions     ?
_pd_proc_ls_background_function
                                   '9th order Chebyshev plus broad pseudo-Voigt'
_pd_proc_ls_pref_orient_corr
;
March parameter 1.084 in (1 0 0) direction
;
_pd_proc_ls_prof_R_factor     .0411
_pd_proc_ls_prof_wR_factor     .0503
_pd_proc_ls_prof_wR_expected     .0282
_pd_proc_ls_profile_function
;
Convolution of Gaussian and Lorentzian, with anisotropic strain broadening
per Stephens (1999).
;
_pd_proc_ls_special_details
;
;
_pd_proc_wavelength     0.699789
_pd_spec_mount_mode     transmission
_pd_spec_mounting
;
1 mm glass capillary, spun during data collection
;
_pd_spec_shape     cylinder
_pd_spec_size_axial     8
_pd_spec_size_equat     1
_pd_spec_size_thick     1
loop_
    _atom_site_type_symbol
    _atom_site_label
    _atom_site_fract_x
    _atom_site_fract_y
    _atom_site_fract_z
    _atom_site_U_iso_or_equiv
    _atom_site_thermal_displace_type
    _atom_site_occupancy
    N N1 0.1540(5) 0.1053(19) 0.045(2) 0.0474(5) Uiso 1.000
    C C1 0.1213(11) 0.003(3) -0.252(4) 0.0474(5) Uiso 1.000
    C C2 0.1640(14) -0.048(2) -0.417(3) 0.0474(5) Uiso 1.000
    C C3 0.2853(15) -0.0476(11) -0.4573(15) 0.0474(5) Uiso 1.000
    C C4 0.3633(9) 0.0068(7) -0.3327(10) 0.0474(5) Uiso 1.000
    C C5 0.4001(2) 0.1154(2) -0.0256(3) 0.0474(5) Uiso 1.000
    C C6 0.4263(13) 0.2290(7) 0.2776(12) 0.0474(5) Uiso 1.000
    C C7 0.379(2) 0.2748(11) 0.4427(15) 0.0474(5) Uiso 1.000
    C C8 0.256(2) 0.266(2) 0.471(3) 0.0474(5) Uiso 1.000
    C C9 0.1830(18) 0.210(4) 0.341(6) 0.0474(5) Uiso 1.000
    C C10 0.1992(5) 0.0588(10) -0.1120(15) 0.0474(5) Uiso 1.000
    C C11 0.3234(4) 0.0603(4) -0.1568(6) 0.0474(5) Uiso 1.000
    C C12 0.3543(7) 0.1655(3) 0.1406(7) 0.0474(5) Uiso 1.000
    C C13 0.2282(7) 0.1578(9) 0.1666(17) 0.0474(5) Uiso 1.000
    H H1 0.0388(12) 0.002(4) -0.229(6) 0.0711(8) Uiso 1.000
    H H2 0.1103(18) -0.086(2) -0.504(4) 0.0711(8) Uiso 1.000
    H H3 0.313(2) -0.0838(17) -0.572(2) 0.0711(8) Uiso 1.000
    H H4 0.4453(10) 0.0071(13) -0.3603(18) 0.0711(8) Uiso 1.000
    H H5 0.4825(3) 0.1185(6) -0.0491(8) 0.0711(8) Uiso 1.000
    H H6 0.5086(12) 0.2370(14) 0.256(2) 0.0711(8) Uiso 1.000
    H H7 0.428(3) 0.315(2) 0.535(3) 0.0711(8) Uiso 1.000
    H H8 0.224(3) 0.299(3) 0.586(4) 0.0711(8) Uiso 1.000
    H H9 0.1006(19) 0.205(6) 0.364(7) 0.0711(8) Uiso 1.000
_geom_special_details     ?
loop_
    _geom_bond_atom_site_label_1
    _geom_bond_atom_site_label_2
    _geom_bond_site_symmetry_1
    _geom_bond_site_symmetry_2
    _geom_bond_distance
    _geom_bond_publ_flag
    N1 C10 . . 1.315(18) yes
    N1 C13 . . 1.317(18) yes
    C1 C2 . . 1.37(3) yes
    C1 C10 . . 1.44(3) yes
    C2 C3 . . 1.41(2) yes
    C3 C4 . . 1.367(16) yes
    C4 C11 . . 1.435(9) yes
    C5 C11 . . 1.389(5) yes
    C5 C12 . . 1.388(6) yes
    C6 C7 . . 1.366(17) yes
    C6 C12 . . 1.436(12) yes
    C7 C8 . . 1.41(3) yes
    C8 C9 . . 1.36(4) yes
    C9 C13 . . 1.44(4) yes
    C10 C11 . . 1.444(7) yes
    C12 C13 . . 1.443(11) yes
    C1 H1 . . 0.95 no
    C2 H2 . . 0.95 no
    C3 H3 . . 0.95 no
    C4 H4 . . 0.95 no
    C5 H5 . . 0.95 no
    C6 H6 . . 0.95 no
    C7 H7 . . 0.95 no
    C8 H8 . . 0.95 no
    C9 H9 . . 0.95 no
loop_
    _geom_angle_atom_site_label_1
    _geom_angle_atom_site_label_2
    _geom_angle_atom_site_label_3
    _geom_angle_site_symmetry_1
    _geom_angle_site_symmetry_2
    _geom_angle_site_symmetry_3
    _geom_angle
    _geom_angle_publ_flag
    C10 N1 C13 . . . 116.9(7) yes
    C2 C1 C10 . . . 121.3(12) yes
    C1 C2 C3 . . . 121.7(17) yes
    C2 C3 C4 . . . 119.7(13) yes
    C3 C4 C11 . . . 120.8(10) yes
    C11 C5 C12 . . . 118.9(4) yes
    C7 C6 C12 . . . 120.9(14) yes
    C6 C7 C8 . . . 119.4(15) yes
    C7 C8 C9 . . . 122(2) yes
    C8 C9 C13 . . . 121.3(18) yes
    N1 C10 C1 . . . 118.9(10) yes
    N1 C10 C11 . . . 124.5(8) yes
    C1 C10 C11 . . . 116.6(11) yes
    C4 C11 C5 . . . 122.5(5) yes
    C4 C11 C10 . . . 120.0(7) yes
    C5 C11 C10 . . . 117.6(5) yes
    C5 C12 C6 . . . 122.4(8) yes
    C5 C12 C13 . . . 117.7(6) yes
    C6 C12 C13 . . . 119.8(8) yes
    N1 C13 C9 . . . 119.0(13) yes
    N1 C13 C12 . . . 124.5(9) yes
    C9 C13 C12 . . . 116.5(13) yes
    C2 C1 H1 . . . 120(4) no
    C10 C1 H1 . . . 119(4) no
    C1 C2 H2 . . . 119(2) no
    C3 C2 H2 . . . 119(2) no
    C2 C3 H3 . . . 120(2) no
    C4 C3 H3 . . . 120(2) no
    C3 C4 H4 . . . 119.6(12) no
    C11 C4 H4 . . . 119.6(11) no
    C11 C5 H5 . . . 120.5(4) no
    C12 C5 H5 . . . 120.6(5) no
    C7 C6 H6 . . . 119.5(15) no
    C12 C6 H6 . . . 119.6(12) no
    C6 C7 H7 . . . 120(3) no
    C8 C7 H7 . . . 120(2) no
    C7 C8 H8 . . . 119(3) no
    C9 C8 H8 . . . 120(3) no
    C8 C9 H9 . . . 120(5) no
    C13 C9 H9 . . . 119(5) no
