# Supplementary material for: Acridine form IX
Source: Acta Crystallogr E Crystallogr Commun. 2019 Mar 26;75(Pt 4):489–91. doi: 10.1107/S2056989019003645 (PMC6509685; doi:10.1107/S2056989019003645)
Supplement: Supplementary file 2 [file e-75-00489-Isup2.rtv]

data_I

_pd_block_id   AcridineIX

loop_
 _pd_proc_2theta_corrected
 _pd_proc_intensity_net
 _pd_calc_intensity_net
 _pd_proc_ls_weight
 2.002    485    521  0.0022250
 2.007    532    520  0.0020291
 2.012    513    519  0.0021042
 2.017    452    518  0.0020850
 2.022    505    517  0.0021433
 2.027    504    515  0.0021236
 2.032    513    514  0.0020291
 2.037    473    513  0.0022893
 2.042    448    512  0.0024029
 2.047    503    511  0.0021433
 2.052    508    510  0.0022041
 2.057    500    509  0.0021633
 2.062    462    508  0.0020291
 2.067    500    507  0.0021633
 2.072    479    506  0.0022461
 2.077    481    505  0.0022461
 2.082    448    504  0.0024029
 2.087    514    503  0.0020850
 2.092    551    502  0.0021633
 2.097    515    501  0.0020850
 2.102    504    500  0.0021433
 2.107    503    499  0.0019930
 2.112    511    498  0.0021042
 2.117    458    497  0.0021836
 2.122    529    496  0.0022250
 2.127    510    495  0.0021042
 2.132    548    494  0.0021433
 2.137    498    493  0.0020850
 2.142    508    492  0.0021236
 2.147    511    491  0.0021042
 2.152    481    490  0.0022461
 2.157    519    489  0.0021633
 2.162    463    488  0.0023338
 2.167    506    487  0.0021236
 2.172    545    486  0.0021836
 2.177    487    485  0.0022041
 2.182    496    484  0.0021633
 2.187    452    483  0.0022676
 2.192    468    482  0.0022893
 2.197    492    482  0.0021836
 2.202    476    481  0.0022676
 2.207    482    480  0.0022250
 2.212    479    479  0.0022461
 2.217    505    478  0.0021236
 2.222    492    477  0.0021836
 2.227    454    476  0.0023795
 2.232    493    475  0.0021836
 2.237    515    474  0.0023114
 2.242    466    473  0.0023114
 2.247    466    472  0.0023114
 2.252    414    472  0.0022041
 2.257    453    471  0.0021236
 2.262    496    470  0.0024507
 2.267    472    469  0.0022893
 2.272    448    468  0.0024029
 2.277    454    467  0.0023795
 2.282    425    466  0.0022041
 2.287    436    465  0.0023114
 2.292    467    465  0.0022041
 2.297    399    464  0.0023114
 2.302    462    463  0.0024507
 2.307    442    462  0.0024507
 2.312    398    461  0.0023565
 2.317    443    460  0.0024267
 2.322    476    459  0.0022676
 2.327    408    459  0.0023795
 2.332    425    458  0.0023795
 2.337    469    457  0.0023114
 2.342    461    456  0.0023338
 2.347    445    455  0.0024267
 2.352    509    454  0.0023338
 2.357    462    454  0.0023338
 2.362    436    453  0.0024752
 2.367    394    452  0.0025000
 2.372    487    451  0.0022041
 2.377    481    450  0.0022461
 2.382    453    450  0.0023338
 2.387    486    449  0.0024507
 2.392    476    448  0.0025000
 2.397    467    447  0.0024507
 2.402    467    446  0.0025767
 2.407    478    446  0.0022461
 2.412    418    445  0.0025767
 2.417    507    444  0.0024029
 2.422    461    443  0.0023338
 2.427    437    442  0.0025000
 2.432    404    442  0.0025252
 2.437    449    441  0.0024029
 2.442    381    440  0.0025767
 2.447    447    439  0.0024029
 2.452    446    439  0.0024029
 2.457    426    438  0.0023795
 2.462    442    437  0.0025000
 2.467    394    436  0.0027412
 2.472    432    436  0.0026846
 2.477    442    435  0.0025252
 2.482    440    434  0.0024507
 2.487    435    433  0.0024752
 2.492    431    433  0.0025000
 2.497    397    432  0.0024507
 2.502    461    431  0.0023338
 2.507    410    431  0.0026298
 2.512    412    430  0.0026846
 2.517    466    429  0.0025508
 2.522    424    428  0.0025252
 2.527    474    428  0.0022676
 2.532    449    427  0.0024029
 2.537    408    426  0.0026298
 2.542    418    426  0.0025767
 2.547    414    425  0.0026031
 2.552    460    424  0.0026298
 2.557    462    424  0.0023338
 2.562    452    423  0.0023795
 2.567    415    422  0.0026031
 2.572    394    421  0.0025508
 2.577    474    421  0.0024267
 2.582    479    420  0.0026846
 2.587    407    419  0.0026570
 2.592    427    419  0.0025252
 2.597    393    418  0.0027412
 2.602    397    417  0.0027127
 2.607    416    417  0.0025508
 2.612    428    416  0.0025000
 2.617    445    415  0.0024267
 2.622    412    415  0.0026031
 2.627    414    414  0.0026031
 2.632    432    414  0.0025000
 2.637    404    413  0.0026570
 2.642    392    412  0.0027412
 2.647    388    412  0.0027701
 2.652    393    411  0.0025767
 2.657    424    410  0.0025252
 2.662    409    410  0.0026298
 2.667    391    409  0.0025767
 2.672    431    408  0.0025000
 2.677    446    408  0.0024029
 2.682    365    407  0.0027995
 2.687    420    407  0.0025000
 2.692    418    406  0.0025767
 2.697    377    405  0.0026846
 2.702    453    405  0.0023795
 2.707    425    404  0.0026298
 2.712    389    404  0.0026298
 2.717    420    403  0.0025508
 2.722    415    402  0.0027412
 2.727    414    402  0.0026031
 2.732    387    401  0.0027701
 2.737    393    401  0.0027412
 2.742    408    400  0.0025767
 2.747    433    399  0.0024752
 2.752    416    399  0.0025767
 2.757    360    398  0.0026298
 2.762    405    398  0.0026570
 2.767    372    397  0.0028905
 2.772    375    397  0.0026298
 2.777    367    396  0.0027127
 2.782    387    395  0.0027701
 2.787    416    395  0.0025767
 2.792    393    394  0.0027412
 2.797    429    394  0.0025000
 2.802    396    393  0.0027127
 2.807    417    393  0.0025767
 2.812    428    392  0.0025000
 2.817    384    392  0.0027995
 2.822    342    391  0.0028597
 2.827    446    390  0.0026570
 2.832    397    390  0.0027995
 2.837    366    389  0.0029218
 2.842    363    389  0.0029537
 2.847    374    388  0.0029537
 2.852    390    388  0.0027412
 2.857    380    387  0.0029861
 2.862    420    387  0.0025508
 2.867    374    386  0.0028905
 2.872    353    386  0.0028597
 2.877    343    385  0.0031210
 2.882    394    385  0.0027127
 2.887    409    384  0.0026298
 2.892    325    384  0.0026570
 2.897    378    383  0.0028293
 2.902    393    383  0.0027412
 2.907    336    382  0.0027701
 2.912    393    382  0.0029537
 2.917    395    381  0.0027127
 2.922    369    381  0.0029218
 2.927    368    380  0.0029218
 2.932    355    380  0.0027412
 2.937    365    379  0.0029537
 2.942    419    379  0.0028293
 2.947    351    378  0.0030524
 2.952    328    378  0.0028905
 2.957    386    377  0.0027701
 2.962    377    377  0.0028597
 2.967    377    376  0.0028597
 2.972    365    376  0.0029537
 2.977    384    375  0.0027995
 2.982    339    375  0.0027701
 2.987    353    374  0.0030190
 2.992    358    374  0.0029861
 2.997    374    373  0.0028597
 3.002    365    373  0.0029537
 3.007    408    373  0.0029218
 3.012    336    373  0.0031919
 3.017    410    372  0.0027995
 3.022    378    372  0.0028293
 3.027    400    372  0.0027701
 3.032    428    372  0.0028293
 3.037    374    371  0.0028597
 3.042    387    371  0.0027701
 3.047    425    371  0.0028597
 3.052    356    371  0.0030190
 3.057    367    371  0.0029218
 3.062    315    370  0.0027127
 3.067    382    370  0.0027995
 3.072    355    370  0.0030190
 3.077    409    370  0.0030524
 3.082    376    370  0.0028597
 3.087    383    370  0.0028905
 3.092    381    370  0.0028293
 3.097    412    370  0.0026031
 3.102    377    370  0.0028293
 3.107    397    370  0.0027127
 3.112    406    370  0.0028905
 3.117    366    370  0.0029218
 3.122    354    370  0.0030190
 3.127    349    370  0.0027701
 3.132    334    370  0.0026570
 3.137    386    370  0.0027701
 3.142    384    370  0.0027995
 3.147    387    370  0.0027701
 3.152    364    371  0.0026031
 3.157    361    371  0.0028293
 3.162    313    371  0.0026298
 3.167    378    372  0.0028293
 3.172    401    372  0.0026846
 3.177    401    373  0.0026846
 3.182    361    374  0.0029537
 3.187    391    374  0.0027995
 3.192    359    375  0.0029861
 3.197    371    376  0.0028905
 3.202    404    378  0.0026570
 3.207    421    379  0.0025508
 3.212    380    381  0.0028293
 3.217    362    383  0.0024507
 3.222    374    386  0.0028597
 3.227    400    389  0.0026846
 3.232    361    393  0.0026298
 3.237    429    398  0.0025000
 3.242    426    405  0.0025252
 3.247    423    416  0.0025252
 3.252    438    435  0.0024507
 3.257    480    477  0.0022250
 3.262    498    531  0.0022461
 3.267    393    371  0.0027127
 3.272    314    358  0.0029861
 3.277    338    355  0.0030524
 3.282    356    354  0.0030190
 3.287    381    354  0.0028597
 3.292    321    353  0.0028293
 3.297    340    353  0.0031562
 3.302    367    353  0.0029218
 3.307    385    353  0.0027701
 3.312    325    353  0.0030864
 3.317    375    353  0.0030190
 3.322    342    353  0.0031210
 3.327    321    353  0.0033412
 3.332    336    353  0.0031919
 3.337    301    354  0.0030190
 3.342    382    354  0.0030864
 3.347    373    354  0.0028597
 3.352    397    354  0.0030190
 3.357    354    355  0.0030190
 3.362    395    355  0.0027127
 3.367    390    356  0.0029861
 3.372    406    356  0.0030190
 3.377    336    357  0.0031919
 3.382    369    357  0.0029861
 3.387    334    358  0.0029537
 3.392    376    359  0.0028597
 3.397    333    359  0.0028293
 3.402    385    360  0.0030864
 3.407    352    361  0.0030524
 3.412    358    362  0.0029861
 3.417    360    364  0.0029861
 3.422    422    365  0.0028905
 3.427    408    367  0.0028597
 3.432    355    369  0.0030190
 3.437    393    371  0.0027127
 3.442    359    373  0.0029861
 3.447    430    376  0.0024752
 3.452    416    379  0.0025767
 3.457    394    383  0.0027127
 3.462    378    388  0.0029218
 3.467    388    394  0.0027412
 3.472    425    401  0.0025252
 3.477    444    412  0.0024029
 3.482    416    428  0.0025767
 3.487    509    455  0.0021042
 3.492    528    487  0.0020291
 3.497    536    539  0.0019930
 3.502    450    395  0.0026298
 3.507    351    352  0.0030524
 3.512    396    344  0.0028293
 3.517    361    341  0.0031562
 3.522    319    339  0.0033412
 3.527    329    338  0.0032283
 3.532    344    337  0.0031210
 3.537    334    336  0.0031919
 3.542    371    335  0.0028905
 3.547    337    335  0.0031919
 3.552    340    335  0.0031562
 3.557    386    334  0.0033029
 3.562    361    334  0.0029537
 3.567    335    333  0.0035013
 3.572    326    333  0.0032653
 3.577    337    333  0.0031562
 3.582    301    332  0.0033029
 3.587    377    332  0.0031210
 3.592    325    332  0.0031562
 3.597    306    332  0.0035013
 3.602    328    331  0.0032653
 3.607    383    331  0.0027995
 3.612    362    331  0.0032283
 3.617    375    331  0.0030524
 3.622    343    330  0.0031562
 3.627    318    330  0.0033412
 3.632    343    330  0.0031210
 3.637    346    330  0.0030864
 3.642    313    329  0.0034199
 3.647    351    329  0.0030524
 3.652    348    329  0.0031210
 3.657    292    329  0.0036731
 3.662    304    329  0.0035013
 3.667    321    328  0.0030864
 3.672    374    328  0.0033412
 3.677    276    328  0.0031562
 3.682    364    328  0.0030524
 3.687    320    327  0.0030524
 3.692    367    327  0.0033412
 3.697    290    327  0.0036731
 3.702    378    327  0.0035013
 3.707    328    326  0.0032653
 3.712    329    326  0.0032653
 3.717    335    326  0.0031919
 3.722    293    326  0.0030864
 3.727    312    326  0.0034199
 3.732    345    325  0.0030864
 3.737    303    325  0.0031562
 3.742    332    325  0.0032283
 3.747    287    325  0.0031210
 3.752    312    325  0.0034199
 3.757    283    324  0.0037638
 3.762    319    324  0.0031919
 3.767    316    324  0.0033802
 3.772    326    324  0.0032653
 3.777    309    324  0.0034602
 3.782    305    323  0.0035013
 3.787    336    323  0.0031562
 3.792    371    323  0.0031919
 3.797    337    323  0.0031562
 3.802    339    323  0.0031562
 3.807    305    322  0.0035013
 3.812    316    322  0.0033802
 3.817    346    322  0.0030864
 3.822    311    322  0.0034199
 3.827    338    322  0.0031562
 3.832    376    321  0.0028293
 3.837    317    321  0.0033802
 3.842    325    321  0.0032653
 3.847    321    321  0.0033412
 3.852    303    321  0.0035431
 3.857    313    320  0.0034199
 3.862    280    320  0.0035431
 3.867    294    320  0.0036290
 3.872    311    320  0.0034199
 3.877    308    320  0.0034602
 3.882    291    320  0.0036731
 3.887    332    319  0.0032283
 3.892    349    319  0.0034602
 3.897    307    319  0.0034602
 3.902    313    319  0.0034199
 3.907    305    319  0.0035013
 3.912    330    318  0.0032283
 3.917    295    318  0.0036290
 3.922    332    318  0.0032283
 3.927    326    318  0.0033412
 3.932    331    318  0.0032283
 3.937    339    318  0.0035431
 3.942    308    317  0.0033412
 3.947    305    317  0.0035013
 3.952    332    317  0.0033802
 3.957    356    317  0.0037180
 3.962    311    317  0.0034199
 3.967    297    317  0.0035856
 3.972    329    316  0.0032653
 3.977    283    316  0.0037638
 3.982    300    316  0.0035431
 3.987    296    316  0.0035856
 3.992    319    316  0.0033412
 3.997    345    316  0.0030864
 4.002    310    316  0.0034602
 4.007    315    315  0.0033802
 4.012    281    315  0.0033802
 4.017    297    315  0.0035856
 4.022    299    315  0.0035431
 4.027    349    315  0.0034602
 4.032    306    315  0.0035013
 4.037    325    315  0.0037180
 4.042    302    314  0.0035431
 4.047    307    314  0.0034199
 4.052    300    314  0.0035431
 4.057    330    314  0.0034602
 4.062    308    314  0.0036290
 4.067    315    315  0.0033802
 4.072    309    316  0.0034602
 4.077    336    316  0.0035013
 4.082    368    317  0.0032283
 4.087    280    318  0.0032283
 4.092    298    318  0.0037638
 4.097    341    319  0.0032653
 4.102    277    320  0.0031562
 4.107    366    321  0.0033029
 4.112    288    322  0.0036731
 4.117    303    323  0.0035013
 4.122    337    324  0.0031562
 4.127    340    325  0.0031210
 4.132    275    327  0.0032653
 4.137    312    328  0.0034199
 4.142    290    329  0.0032653
 4.147    362    331  0.0032653
 4.152    299    333  0.0035856
 4.157    303    334  0.0031562
 4.162    337    336  0.0031562
 4.167    341    339  0.0031210
 4.172    322    341  0.0033029
 4.177    332    343  0.0032283
 4.182    322    346  0.0033029
 4.187    319    349  0.0030524
 4.192    366    353  0.0028905
 4.197    375    357  0.0028293
 4.202    387    361  0.0028905
 4.207    354    367  0.0030190
 4.212    421    372  0.0028293
 4.217    359    379  0.0030864
 4.222    397    387  0.0026846
 4.227    376    397  0.0028293
 4.232    422    410  0.0024752
 4.237    455    427  0.0023338
 4.242    476    450  0.0022461
 4.247    434    486  0.0021236
 4.252    581    550  0.0019069
 4.257    664    712  0.0016000
 4.262    443    473  0.0021433
 4.267    357    340  0.0029861
 4.272    355    322  0.0029861
 4.277    299    316  0.0035431
 4.282    269    313  0.0033029
 4.287    313    312  0.0033802
 4.292    314    311  0.0033802
 4.297    316    310  0.0033802
 4.302    321    309  0.0033029
 4.307    351    309  0.0032653
 4.312    313    308  0.0031562
 4.317    328    308  0.0035431
 4.322    325    308  0.0032653
 4.327    318    308  0.0033412
 4.332    299    308  0.0035431
 4.337    276    307  0.0038579
 4.342    321    307  0.0036290
 4.347    345    307  0.0034199
 4.352    263    307  0.0035431
 4.357    316    307  0.0033802
 4.362    265    307  0.0037180
 4.367    286    307  0.0036731
 4.372    299    307  0.0035431
 4.377    310    307  0.0034199
 4.382    277    307  0.0034199
 4.387    306    307  0.0034602
 4.392    282    306  0.0033802
 4.397    306    306  0.0034602
 4.402    313    306  0.0033802
 4.407    345    306  0.0033412
 4.412    342    306  0.0033802
 4.417    348    306  0.0034199
 4.422    339    306  0.0031562
 4.427    332    306  0.0031919
 4.432    330    306  0.0034602
 4.437    283    306  0.0037638
 4.442    288    306  0.0034199
 4.447    325    306  0.0032653
 4.452    298    306  0.0035856
 4.457    279    307  0.0038104
 4.462    264    307  0.0040058
 4.467    304    308  0.0035013
 4.472    255    308  0.0032653
 4.477    294    308  0.0036290
 4.482    355    309  0.0036731
 4.487    355    309  0.0035856
 4.492    329    310  0.0032283
 4.497    322    310  0.0033029
 4.502    306    311  0.0034602
 4.507    308    311  0.0034602
 4.512    323    312  0.0033029
 4.517    272    313  0.0033802
 4.522    338    314  0.0038579
 4.527    302    314  0.0035013
 4.532    282    315  0.0037638
 4.537    327    316  0.0032653
 4.542    330    317  0.0035431
 4.547    316    319  0.0033029
 4.552    325    320  0.0032653
 4.557    361    322  0.0031919
 4.562    316    323  0.0031562
 4.567    298    325  0.0035431
 4.572    329    327  0.0032283
 4.577    317    330  0.0033412
 4.582    374    333  0.0028293
 4.587    323    337  0.0033029
 4.592    380    341  0.0027995
 4.597    342    347  0.0033412
 4.602    335    354  0.0031562
 4.607    387    364  0.0027412
 4.612    428    380  0.0026298
 4.617    440    410  0.0024267
 4.622    502    467  0.0021236
 4.627    427    369  0.0023114
 4.632    302    319  0.0034199
 4.637    319    311  0.0030190
 4.642    351    307  0.0036731
 4.647    334    306  0.0031919
 4.652    287    305  0.0037180
 4.657    281    305  0.0037638
 4.662    302    304  0.0035013
 4.667    317    304  0.0033412
 4.672    338    304  0.0037180
 4.677    303    304  0.0035013
 4.682    282    304  0.0037638
 4.687    316    303  0.0033802
 4.692    316    303  0.0033802
 4.697    295    303  0.0035856
 4.702    250    303  0.0031919
 4.707    294    303  0.0036290
 4.712    298    303  0.0035856
 4.717    319    303  0.0033412
 4.722    285    303  0.0037180
 4.727    262    303  0.0036731
 4.732    334    303  0.0033029
 4.737    316    303  0.0033802
 4.742    287    303  0.0034602
 4.747    304    304  0.0035013
 4.752    317    304  0.0033412
 4.757    303    305  0.0035013
 4.762    263    306  0.0033802
 4.767    261    308  0.0033802
 4.772    348    309  0.0039555
 4.777    364    311  0.0033412
 4.782    348    313  0.0033412
 4.787    309    315  0.0034199
 4.792    341    317  0.0031210
 4.797    310    319  0.0034199
 4.802    320    323  0.0033029
 4.807    342    326  0.0031210
 4.812    315    326  0.0033802
 4.817    365    325  0.0034199
 4.822    335    326  0.0031562
 4.827    352    328  0.0032653
 4.832    321    331  0.0033029
 4.837    313    333  0.0033802
 4.842    307    337  0.0034602
 4.847    297    340  0.0032283
 4.852    391    344  0.0031562
 4.857    393    349  0.0031562
 4.862    343    354  0.0030864
 4.867    341    359  0.0031210
 4.872    321    366  0.0027701
 4.877    356    373  0.0029861
 4.882    395    382  0.0026846
 4.887    407    392  0.0026031
 4.892    396    404  0.0026846
 4.897    410    419  0.0025767
 4.902    458    440  0.0023114
 4.907    451    467  0.0023565
 4.912    506    510  0.0021042
 4.917    599    585  0.0017654
 4.922    758    764  0.0014027
 4.927    515    555  0.0019753
 4.932    325    354  0.0032653
 4.937    304    333  0.0031210
 4.942    313    333  0.0033802
 4.947    330    311  0.0034602
 4.952    331    307  0.0031919
 4.957    328    305  0.0032283
 4.962    299    304  0.0035431
 4.967    259    303  0.0031210
 4.972    320    302  0.0033029
 4.977    313    302  0.0033802
 4.982    319    301  0.0033412
 4.987    351    301  0.0035431
 4.992    296    301  0.0035856
 4.997    296    301  0.0035431
 5.002    319    301  0.0033412
 5.007    331    301  0.0031919
 5.012    262    301  0.0032283
 5.017    362    301  0.0029218
 5.022    338    301  0.0031210
 5.027    279    301  0.0034199
 5.032    303    301  0.0035013
 5.037    301    301  0.0035431
 5.042    336    301  0.0036290
 5.047    321    301  0.0033029
 5.052    312    301  0.0034199
 5.057    314    301  0.0033802
 5.062    334    301  0.0031919
 5.067    306    301  0.0034602
 5.072    325    301  0.0032653
 5.077    310    301  0.0037180
 5.082    302    301  0.0035013
 5.087    319    301  0.0040570
 5.092    288    301  0.0036731
 5.097    308    301  0.0034602
 5.102    322    301  0.0033029
 5.107    317    301  0.0032653
 5.112    302    301  0.0039555
 5.117    301    301  0.0035431
 5.122    305    301  0.0035013
 5.127    337    301  0.0036290
 5.132    294    301  0.0035856
 5.137    291    301  0.0036290
 5.142    287    301  0.0037180
 5.147    283    301  0.0037638
 5.152    346    301  0.0039555
 5.157    291    301  0.0036290
 5.162    268    301  0.0039555
 5.167    309    301  0.0037180
 5.172    298    301  0.0033412
 5.177    325    301  0.0032653
 5.182    348    301  0.0036731
 5.187    338    301  0.0036731
 5.192    322    301  0.0033029
 5.197    348    301  0.0033412
 5.202    249    301  0.0042719
 5.207    264    301  0.0032283
 5.212    313    301  0.0033802
 5.217    340    301  0.0037638
 5.222    308    301  0.0034199
 5.227    271    301  0.0036290
 5.232    285    301  0.0038579
 5.237    262    301  0.0033802
 5.242    351    301  0.0036731
 5.247    273    301  0.0039063
 5.252    313    301  0.0036731
 5.257    298    301  0.0035431
 5.262    321    301  0.0034199
 5.267    275    301  0.0038579
 5.272    329    301  0.0032283
 5.277    266    301  0.0040058
 5.282    324    302  0.0032653
 5.287    305    302  0.0035013
 5.292    291    302  0.0036290
 5.297    265    302  0.0034199
 5.302    307    302  0.0034602
 5.307    289    302  0.0036731
 5.312    296    302  0.0035856
 5.317    314    302  0.0036290
 5.322    307    302  0.0034602
 5.327    304    303  0.0035013
 5.332    266    303  0.0033802
 5.337    291    303  0.0036290
 5.342    324    303  0.0036290
 5.347    264    304  0.0036731
 5.352    340    304  0.0038579
 5.357    304    304  0.0035431
 5.362    288    305  0.0036731
 5.367    290    306  0.0036731
 5.372    303    307  0.0034199
 5.377    304    310  0.0035013
 5.382    315    314  0.0033802
 5.387    296    304  0.0035856
 5.392    282    302  0.0034602
 5.397    335    302  0.0037180
 5.402    308    302  0.0034199
 5.407    305    302  0.0034602
 5.412    294    302  0.0035856
 5.417    321    302  0.0033029
 5.422    292    302  0.0036290
 5.427    286    302  0.0037180
 5.432    296    302  0.0035856
 5.437    297    302  0.0035856
 5.442    265    302  0.0035856
 5.447    325    302  0.0033029
 5.452    282    302  0.0037638
 5.457    354    302  0.0031919
 5.462    300    302  0.0035431
 5.467    287    302  0.0036731
 5.472    290    302  0.0034199
 5.477    296    302  0.0035856
 5.482    325    302  0.0036731
 5.487    297    302  0.0035856
 5.492    291    302  0.0036290
 5.497    333    302  0.0035856
 5.502    285    302  0.0037180
 5.507    278    302  0.0038104
 5.512    309    302  0.0034199
 5.517    294    302  0.0035856
 5.522    284    302  0.0037180
 5.527    280    302  0.0032653
 5.532    269    302  0.0037638
 5.537    304    302  0.0035013
 5.542    290    302  0.0036731
 5.547    335    302  0.0033029
 5.552    332    302  0.0037638
 5.557    302    302  0.0035013
 5.562    333    303  0.0035013
 5.567    292    303  0.0036290
 5.572    287    303  0.0037180
 5.577    282    303  0.0037638
 5.582    271    303  0.0039063
 5.587    310    303  0.0034199
 5.592    295    303  0.0035856
 5.597    326    303  0.0037180
 5.602    255    303  0.0036731
 5.607    294    303  0.0035856
 5.612    351    303  0.0037180
 5.617    284    303  0.0037180
 5.622    322    303  0.0033029
 5.627    295    303  0.0035856
 5.632    310    303  0.0034199
 5.637    292    303  0.0036290
 5.642    313    303  0.0036731
 5.647    307    303  0.0034602
 5.652    339    303  0.0033412
 5.657    276    303  0.0036290
 5.662    278    303  0.0038104
 5.667    304    303  0.0035013
 5.672    293    303  0.0036290
 5.677    297    303  0.0038579
 5.682    273    304  0.0036290
 5.687    288    304  0.0037180
 5.692    323    304  0.0035431
 5.697    315    304  0.0036731
 5.702    303    304  0.0042166
 5.707    325    304  0.0036731
 5.712    319    304  0.0036290
 5.717    297    304  0.0035431
 5.722    289    304  0.0036731
 5.727    340    304  0.0035856
 5.732    317    304  0.0036731
 5.737    290    304  0.0036731
 5.742    294    304  0.0035856
 5.747    305    304  0.0034602
 5.752    297    304  0.0035431
 5.757    277    304  0.0037180
 5.762    296    304  0.0035856
 5.767    332    304  0.0031919
 5.772    324    304  0.0032653
 5.777    308    305  0.0034602
 5.782    293    305  0.0036290
 5.787    272    305  0.0039063
 5.792    268    305  0.0037638
 5.797    296    305  0.0035856
 5.802    339    305  0.0036731
 5.807    289    305  0.0036731
 5.812    311    305  0.0030524
 5.817    339    305  0.0037180
 5.822    282    305  0.0037638
 5.827    285    305  0.0036290
 5.832    303    305  0.0035013
 5.837    331    305  0.0031919
 5.842    295    305  0.0035856
 5.847    322    305  0.0033029
 5.852    267    305  0.0033802
 5.857    316    305  0.0033412
 5.862    299    306  0.0035431
 5.867    311    306  0.0034199
 5.872    315    306  0.0032653
 5.877    299    306  0.0035431
 5.882    326    306  0.0033412
 5.887    352    306  0.0035431
 5.892    312    306  0.0034199
 5.897    352    306  0.0035431
 5.902    290    306  0.0036731
 5.907    315    306  0.0033802
 5.912    292    306  0.0036290
 5.917    265    307  0.0035856
 5.922    285    307  0.0037180
 5.927    276    307  0.0037638
 5.932    283    308  0.0037638
 5.937    341    308  0.0037180
 5.942    288    309  0.0036731
 5.947    349    309  0.0030190
 5.952    292    310  0.0036290
 5.957    297    310  0.0035431
 5.962    314    311  0.0035013
 5.967    306    312  0.0034602
 5.972    323    312  0.0032653
 5.977    326    313  0.0032653
 5.982    339    314  0.0031210
 5.987    294    315  0.0033412
 5.992    290    316  0.0036731
 5.997    322    317  0.0033802
 6.002    307    318  0.0034602
 6.007    314    320  0.0033802
 6.012    337    322  0.0031562
 6.017    370    324  0.0033412
 6.022    315    326  0.0033412
 6.027    332    329  0.0032653
 6.032    319    333  0.0033029
 6.037    282    339  0.0027412
 6.042    374    348  0.0028293
 6.047    381    364  0.0027701
 6.052    385    379  0.0027412
 6.057    356    340  0.0029861
 6.062    333    339  0.0031919
 6.067    376    335  0.0028293
 6.072    338    315  0.0033412
 6.077    335    312  0.0034199
 6.082    296    311  0.0035856
 6.087    319    310  0.0033029
 6.092    336    310  0.0031562
 6.097    292    310  0.0030864
 6.102    310    310  0.0035856
 6.107    280    310  0.0034199
 6.112    288    310  0.0036731
 6.117    312    310  0.0033802
 6.122    325    310  0.0032653
 6.127    306    310  0.0034602
 6.132    310    310  0.0034199
 6.137    358    310  0.0034602
 6.142    329    310  0.0033029
 6.147    327    311  0.0032283
 6.152    335    311  0.0031562
 6.157    332    311  0.0031919
 6.162    327    312  0.0032283
 6.167    281    312  0.0037638
 6.172    290    312  0.0036731
 6.177    309    313  0.0034199
 6.182    341    313  0.0034199
 6.187    343    313  0.0033412
 6.192    312    313  0.0035856
 6.197    288    314  0.0034199
 6.202    263    314  0.0034199
 6.207    319    314  0.0033029
 6.212    298    314  0.0035431
 6.217    327    315  0.0032283
 6.222    314    315  0.0033802
 6.227    300    315  0.0035431
 6.232    304    316  0.0035013
 6.237    312    316  0.0033802
 6.242    324    316  0.0032653
 6.247    328    317  0.0032283
 6.252    288    317  0.0036731
 6.257    340    318  0.0031210
 6.262    337    318  0.0033412
 6.267    350    319  0.0030190
 6.272    360    319  0.0032283
 6.277    274    320  0.0032653
 6.282    339    321  0.0031210
 6.287    363    322  0.0036731
 6.292    298    323  0.0031919
 6.297    325    324  0.0032653
 6.302    287    326  0.0036731
 6.307    330    330  0.0031562
 6.312    367    333  0.0031919
 6.317    324    326  0.0032653
 6.322    281    326  0.0030864
 6.327    341    327  0.0031210
 6.332    335    328  0.0031562
 6.337    381    330  0.0029861
 6.342    371    333  0.0030190
 6.347    364    337  0.0029218
 6.352    353    343  0.0029861
 6.357    352    350  0.0029861
 6.362    360    358  0.0026031
 6.367    421    368  0.0028293
 6.372    437    378  0.0024267
 6.377    414    389  0.0025508
 6.382    389    401  0.0027127
 6.387    436    415  0.0025000
 6.392    474    429  0.0024267
 6.397    438    445  0.0024267
 6.402    398    462  0.0023338
 6.407    498    481  0.0022250
 6.412    478    502  0.0022250
 6.417    547    526  0.0019753
 6.422    578    553  0.0018263
 6.427    640    583  0.0016525
 6.432    698    617  0.0015140
 6.437    702    657  0.0015023
 6.442    740    704  0.0014457
 6.447    778    760  0.0013616
 6.452    935    828  0.0011337
 6.457    818    912  0.0011037
 6.462   1078   1015  0.0009827
 6.467   1128   1139  0.0009409
 6.472   1234   1257  0.0008353
 6.477   1249   1273  0.0007673
 6.482   1041   1079  0.0010142
 6.487    870    815  0.0014240
 6.492    631    633  0.0016797
 6.497    499    528  0.0021236
 6.502    435    467  0.0020661
 6.507    450    429  0.0023565
 6.512    420    404  0.0025252
 6.517    401    386  0.0024507
 6.522    393    374  0.0026846
 6.527    387    365  0.0027412
 6.532    387    358  0.0027412
 6.537    373    352  0.0028293
 6.542    346    348  0.0030524
 6.547    365    345  0.0029861
 6.552    374    342  0.0028293
 6.557    343    340  0.0030864
 6.562    379    338  0.0027995
 6.567    336    337  0.0031562
 6.572    348    336  0.0030524
 6.577    364    335  0.0029218
 6.582    347    335  0.0030524
 6.587    285    335  0.0030864
 6.592    355    335  0.0029861
 6.597    326    335  0.0030524
 6.602    373    336  0.0030524
 6.607    330    338  0.0031919
 6.612    384    339  0.0027412
 6.617    376    340  0.0028293
 6.622    392    340  0.0027127
 6.627    357    341  0.0029537
 6.632    394    341  0.0026846
 6.637    357    342  0.0029537
 6.642    376    343  0.0026846
 6.647    369    344  0.0028597
 6.652    436    345  0.0024267
 6.657    384    346  0.0027412
 6.662    389    348  0.0027127
 6.667    382    350  0.0027701
 6.672    370    353  0.0028597
 6.677    376    355  0.0027995
 6.682    408    359  0.0027127
 6.687    323    363  0.0026846
 6.692    371    369  0.0028597
 6.697    439    378  0.0024029
 6.702    430    391  0.0024507
 6.707    450    411  0.0023565
 6.712    477    439  0.0022250
 6.717    491    471  0.0021633
 6.722    545    506  0.0019407
 6.727    588    546  0.0017955
 6.732    564    589  0.0018740
 6.737    604    636  0.0017507
 6.742    692    687  0.0015259
 6.747    744    744  0.0014240
 6.752    769    806  0.0013717
 6.757    824    875  0.0012847
 6.762   1000    952  0.0011111
 6.767   1075   1038  0.0010610
 6.772   1164   1135  0.0009072
 6.777   1253   1246  0.0008451
 6.782   1387   1374  0.0007631
 6.787   1523   1526  0.0006999
 6.792   1697   1705  0.0005806
 6.797   2026   1924  0.0005213
 6.802   2245   2196  0.0004585
 6.807   2461   2550  0.0003937
 6.812   3062   3017  0.0003306
 6.817   3549   3650  0.0002825
 6.822   4436   4366  0.0002381
 6.827   4346   4308  0.0002434
 6.832   2475   2838  0.0004269
 6.837   1557   1676  0.0006782
 6.842   1084   1131  0.0009766
 6.847    899    888  0.0011728
 6.852    822    778  0.0012847
 6.857    599    622  0.0016525
 6.862    557    540  0.0018904
 6.867    530    498  0.0019930
 6.872    504    469  0.0021042
 6.877    419    449  0.0022893
 6.882    468    434  0.0021633
 6.887    454    424  0.0023338
 6.892    446    418  0.0022893
 6.897    403    417  0.0023795
 6.902    462    424  0.0024267
 6.907    441    419  0.0024029
 6.912    410    386  0.0025767
 6.917    404    378  0.0026031
 6.922    439    376  0.0024029
 6.927    424    374  0.0025000
 6.932    414    374  0.0025508
 6.937    417    376  0.0025252
 6.942    392    378  0.0022893
 6.947    427    382  0.0024752
 6.952    334    387  0.0024752
 6.957    436    395  0.0024267
 6.962    441    407  0.0021836
 6.967    512    410  0.0020661
 6.972    521    418  0.0020291
 6.977    430    435  0.0020475
 6.982    491    460  0.0019407
 6.987    532    503  0.0016660
 6.992    788    561  0.0013418
 6.997    910    655  0.0011569
 7.002    873    810  0.0010473
 7.007    932    995  0.0009239
 7.012   1278   1205  0.0008257
 7.017   1492   1435  0.0007073
 7.022   1755   1686  0.0006007
 7.027   1962   1960  0.0005260
 7.032   2369   2261  0.0004726
 7.037   2557   2591  0.0004340
 7.042   2788   2956  0.0003785
 7.047   3321   3360  0.0003177
 7.052   3551   3814  0.0002973
 7.057   3955   4326  0.0002670
 7.062   4774   4913  0.0002214
 7.067   5480   5587  0.0001934
 7.072   6577   6382  0.0001606
 7.077   7484   7324  0.0001411
 7.082   8373   8481  0.0001226
 7.087  10365   9913  0.0001018
 7.092  12493  11773  0.0000845
 7.097  14324  14237  0.0000728
 7.102  17842  17939  0.0000572
 7.107  23531  23847  0.0000449
 7.112  32013  31635  0.0000357
 7.117  23115  21023  0.0000457
 7.122   8748   7680  0.0001205
 7.127   3721   3777  0.0002834
 7.132   1962   2421  0.0005383
 7.137   1469   1760  0.0007188
 7.142   1365   1407  0.0009705
 7.147    937   1190  0.0011261
 7.152    891   1055  0.0011809
 7.157    977    967  0.0014348
 7.162    869    912  0.0013516
 7.167    888    882  0.0013418
 7.172    761    876  0.0013820
 7.177    825    897  0.0012755
 7.182    922    965  0.0011413
 7.187   1237   1140  0.0009183
 7.192   1023    950  0.0010750
 7.197    664    661  0.0015873
 7.202    600    613  0.0017507
 7.207    603    595  0.0020475
 7.212    522    588  0.0020291
 7.217    613    584  0.0019753
 7.222    519    584  0.0020291
 7.227    561    587  0.0018740
 7.232    599    591  0.0017654
 7.237    576    595  0.0018263
 7.242    592    598  0.0017803
 7.247    666    610  0.0015873
 7.252    612    639  0.0016000
 7.257    656    675  0.0013820
 7.262    796    720  0.0013223
 7.267    863    778  0.0012226
 7.272    937    859  0.0011261
 7.277   1072    973  0.0009827
 7.282   1098   1133  0.0008550
 7.287   1343   1336  0.0007846
 7.292   1518   1575  0.0006962
 7.297   1806   1846  0.0005536
 7.302   2024   2152  0.0005165
 7.307   2406   2491  0.0004377
 7.312   2778   2830  0.0003800
 7.317   3222   3219  0.0003258
 7.322   3653   3662  0.0002796
 7.327   4034   4154  0.0002610
 7.332   4658   4709  0.0002221
 7.337   5164   5334  0.0002041
 7.342   6427   6049  0.0001639
 7.347   7482   6869  0.0001407
 7.352   7874   7830  0.0001303
 7.357   9153   8961  0.0001151
 7.362  10495  10329  0.0001004
 7.367  11933  11993  0.0000883
 7.372  13935  14078  0.0000756
 7.377  16597  16661  0.0000635
 7.382  19642  19719  0.0000537
 7.387  22672  22334  0.0000462
 7.392  21338  21314  0.0000470
 7.397  15359  15594  0.0000705
 7.402   9850   9888  0.0001151
 7.407   6541   6372  0.0001610
 7.412   4319   4434  0.0002310
 7.417   3516   3271  0.0002993
 7.422   2714   2553  0.0003875
 7.427   2191   2068  0.0004767
 7.432   1855   1733  0.0005669
 7.437   1552   1488  0.0006782
 7.442   1280   1306  0.0008163
 7.447   1196   1166  0.0008805
 7.452   1105   1057  0.0009526
 7.457   1054    970  0.0011413
 7.462    884    901  0.0011891
 7.467    760    846  0.0013223
 7.472    783    802  0.0013418
 7.477    827    769  0.0013717
 7.482    680    746  0.0015500
 7.487    690    734  0.0015023
 7.492    693    734  0.0015259
 7.497    793    745  0.0014457
 7.502    750    764  0.0014027
 7.507    795    791  0.0013223
 7.512    844    824  0.0012486
 7.517    871    865  0.0012056
 7.522    893    913  0.0011569
 7.527    956    969  0.0011037
 7.532   1069   1035  0.0009827
 7.537   1133   1112  0.0009295
 7.542   1110   1197  0.0009467
 7.547   1165   1295  0.0009018
 7.552   1443   1416  0.0007589
 7.557   1527   1564  0.0006889
 7.562   1739   1747  0.0005920
 7.567   2079   1988  0.0005562
 7.572   2164   2303  0.0004873
 7.577   2479   2536  0.0004251
 7.582   3082   3009  0.0003468
 7.587   3382   3588  0.0003111
 7.592   3585   3780  0.0002932
 7.597   4050   4060  0.0002601
 7.602   2917   3057  0.0003614
 7.607   1621   1812  0.0006508
 7.612   1139   1209  0.0009239
 7.617    908    920  0.0011569
 7.622    744    750  0.0014133
 7.627    662    659  0.0016797
 7.632    565    603  0.0018579
 7.637    508    566  0.0020661
 7.642    482    543  0.0021836
 7.647    436    525  0.0024029
 7.652    471    511  0.0022250
 7.657    528    500  0.0022041
 7.662    479    491  0.0022676
 7.667    437    486  0.0024029
 7.672    438    482  0.0024029
 7.677    449    480  0.0023338
 7.682    438    480  0.0024029
 7.687    480    481  0.0021836
 7.692    452    483  0.0023338
 7.697    517    483  0.0020291
 7.702    559    503  0.0018740
 7.707    569    535  0.0018420
 7.712    603    594  0.0016129
 7.717    667    675  0.0015140
 7.722    617    646  0.0015379
 7.727    652    696  0.0015023
 7.732    723    767  0.0012664
 7.737    792    850  0.0011337
 7.742    980    943  0.0010406
 7.747   1084   1046  0.0009705
 7.752   1231   1163  0.0008550
 7.757   1395   1293  0.0007547
 7.762   1724   1443  0.0006097
 7.767   1748   1614  0.0006007
 7.772   2059   1813  0.0005096
 7.777   2223   2041  0.0004726
 7.782   2489   2321  0.0004216
 7.787   2521   2664  0.0003741
 7.792   3328   3098  0.0003155
 7.797   3936   3628  0.0002670
 7.802   4436   4264  0.0002367
 7.807   5164   5165  0.0001951
 7.812   6425   6523  0.0001718
 7.817   7615   7453  0.0001594
 7.822   3999   4874  0.0002627
 7.827   2422   2395  0.0005005
 7.832   1495   1451  0.0008353
 7.837    876   1036  0.0011973
 7.842    751    830  0.0014027
 7.847    724    709  0.0015500
 7.852    703    635  0.0018904
 7.857    649    585  0.0022461
 7.862    615    552  0.0021836
 7.867    578    528  0.0023114
 7.872    458    513  0.0024752
 7.877    434    502  0.0024267
 7.882    484    497  0.0023565
 7.887    528    496  0.0024752
 7.892    429    501  0.0024507
 7.897    405    513  0.0026031
 7.902    495    539  0.0024267
 7.907    476    596  0.0022041
 7.912    441    567  0.0023795
 7.917    412    443  0.0025508
 7.922    385    419  0.0027412
 7.927    423    410  0.0028597
 7.932    348    405  0.0030190
 7.937    354    402  0.0026570
 7.942    431    399  0.0029218
 7.947    454    397  0.0027701
 7.952    369    396  0.0028597
 7.957    358    394  0.0029218
 7.962    370    393  0.0028293
 7.967    361    392  0.0029218
 7.972    350    391  0.0030190
 7.977    349    390  0.0027701
 7.982    391    390  0.0026846
 7.987    355    389  0.0026298
 7.992    337    388  0.0027995
 7.997    362    387  0.0028905
 8.002    396    388  0.0026570
 8.007    464    392  0.0022676
 8.012    398    400  0.0026298
 8.017    449    406  0.0024507
 8.022    337    385  0.0027127
 8.027    371    381  0.0028293
 8.032    370    380  0.0028293
 8.037    347    380  0.0030190
 8.042    403    380  0.0026031
 8.047    384    381  0.0027412
 8.052    369    382  0.0028597
 8.057    335    383  0.0025252
 8.062    422    385  0.0025000
 8.067    385    386  0.0029218
 8.072    392    389  0.0026846
 8.077    364    395  0.0028905
 8.082    418    404  0.0025000
 8.087    396    388  0.0026570
 8.092    377    381  0.0030190
 8.097    403    380  0.0029537
 8.102    351    380  0.0027995
 8.107    357    380  0.0029537
 8.112    372    380  0.0028293
 8.117    378    381  0.0027701
 8.122    421    381  0.0027701
 8.127    341    381  0.0030864
 8.132    390    381  0.0027701
 8.137    427    382  0.0029537
 8.142    363    382  0.0028905
 8.147    354    382  0.0029537
 8.152    402    382  0.0028597
 8.157    380    383  0.0027701
 8.162    355    383  0.0029218
 8.167    373    383  0.0028293
 8.172    358    384  0.0027995
 8.177    385    384  0.0027127
 8.182    347    384  0.0030190
 8.187    393    384  0.0028293
 8.192    355    385  0.0029537
 8.197    413    385  0.0025508
 8.202    372    385  0.0028293
 8.207    368    385  0.0028597
 8.212    397    386  0.0026570
 8.217    362    386  0.0028905
 8.222    382    386  0.0027412
 8.227    396    387  0.0026570
 8.232    385    387  0.0027127
 8.237    356    387  0.0029537
 8.242    390    388  0.0025508
 8.247    376    388  0.0027995
 8.252    384    388  0.0027412
 8.257    406    388  0.0027995
 8.262    421    389  0.0028597
 8.267    372    389  0.0028293
 8.272    377    389  0.0028597
 8.277    378    390  0.0027701
 8.282    367    390  0.0028597
 8.287    344    391  0.0030524
 8.292    391    391  0.0026846
 8.297    335    391  0.0027127
 8.302    361    392  0.0028905
 8.307    407    392  0.0025767
 8.312    386    393  0.0027127
 8.317    423    393  0.0026031
 8.322    396    394  0.0026570
 8.327    402    394  0.0026031
 8.332    409    395  0.0025767
 8.337    433    397  0.0027412
 8.342    431    398  0.0028597
 8.347    450    395  0.0027412
 8.352    402    395  0.0026570
 8.357    337    396  0.0026846
 8.362    450    397  0.0026031
 8.367    404    397  0.0026298
 8.372    412    398  0.0025508
 8.377    393    399  0.0025508
 8.382    373    400  0.0028293
 8.387    404    401  0.0024507
 8.392    405    403  0.0025767
 8.397    406    404  0.0025252
 8.402    406    406  0.0025767
 8.407    442    408  0.0023795
 8.412    448    411  0.0023338
 8.417    473    414  0.0022250
 8.422    475    419  0.0022041
 8.427    456    426  0.0022250
 8.432    481    438  0.0024507
 8.437    446    457  0.0023565
 8.442    390    423  0.0026846
 8.447    399    411  0.0027701
 8.452    372    409  0.0028293
 8.457    400    410  0.0026298
 8.462    398    412  0.0026298
 8.467    396    414  0.0026570
 8.472    438    417  0.0031919
 8.477    412    421  0.0025508
 8.482    384    427  0.0027412
 8.487    433    437  0.0025508
 8.492    386    450  0.0027127
 8.497    391    424  0.0026846
 8.502    416    415  0.0024752
 8.507    409    414  0.0025508
 8.512    375    416  0.0026298
 8.517    410    420  0.0025508
 8.522    413    428  0.0025508
 8.527    408    428  0.0024752
 8.532    413    418  0.0023565
 8.537    387    420  0.0027412
 8.542    404    424  0.0026031
 8.547    396    429  0.0026570
 8.552    399    437  0.0026298
 8.557    441    443  0.0023795
 8.562    406    438  0.0025767
 8.567    413    442  0.0025508
 8.572    436    448  0.0024029
 8.577    486    455  0.0023565
 8.582    409    464  0.0024752
 8.587    517    474  0.0020291
 8.592    520    488  0.0020109
 8.597    437    505  0.0020291
 8.602    522    528  0.0020109
 8.607    582    563  0.0017955
 8.612    708    624  0.0014793
 8.617    708    745  0.0013033
 8.622    678    676  0.0015500
 8.627    532    467  0.0020661
 8.632    426    435  0.0024752
 8.637    459    425  0.0022893
 8.642    454    422  0.0023114
 8.647    438    420  0.0024029
 8.652    442    420  0.0023795
 8.657    386    420  0.0024267
 8.662    442    420  0.0023795
 8.667    427    422  0.0024507
 8.672    374    423  0.0021633
 8.677    363    427  0.0023338
 8.682    490    429  0.0021433
 8.687    465    430  0.0022461
 8.692    469    432  0.0022250
 8.697    393    433  0.0023114
 8.702    468    435  0.0022461
 8.707    390    437  0.0022893
 8.712    528    440  0.0019930
 8.717    372    443  0.0019407
 8.722    504    447  0.0020850
 8.727    418    452  0.0020291
 8.732    452    458  0.0020475
 8.737    423    467  0.0021236
 8.742    460    480  0.0022893
 8.747    498    505  0.0021042
 8.752    529    543  0.0019753
 8.757    597    592  0.0017507
 8.762    630    647  0.0017217
 8.767    660    709  0.0015873
 8.772    733    779  0.0014907
 8.777    772    858  0.0013616
 8.782    927    946  0.0011337
 8.787    960   1047  0.0010892
 8.792   1063   1164  0.0009409
 8.797   1293   1300  0.0008210
 8.802   1467   1460  0.0007188
 8.807   1672   1655  0.0006281
 8.812   1799   1896  0.0005358
 8.817   2315   2208  0.0004527
 8.822   2859   2623  0.0003670
 8.827   3205   3146  0.0003189
 8.832   3929   3946  0.0002670
 8.837   4684   5022  0.0002241
 8.842   4111   4719  0.0002552
 8.847   2111   2431  0.0004960
 8.852   1256   1354  0.0008353
 8.857    996    965  0.0010541
 8.862    769    788  0.0013616
 8.867    658    701  0.0016000
 8.872    602    662  0.0015873
 8.877    595    651  0.0016935
 8.882    580    568  0.0018108
 8.887    487    524  0.0021633
 8.892    512    506  0.0022893
 8.897    449    494  0.0022893
 8.902    505    487  0.0020850
 8.907    466    483  0.0022461
 8.912    466    480  0.0021042
 8.917    510    479  0.0023565
 8.922    430    479  0.0022250
 8.927    412    480  0.0021042
 8.932    485    482  0.0021633
 8.937    528    484  0.0021433
 8.942    493    488  0.0020850
 8.947    446    494  0.0021236
 8.952    525    501  0.0019930
 8.957    537    510  0.0019579
 8.962    552    522  0.0019069
 8.967    575    538  0.0018263
 8.972    616    561  0.0017075
 8.977    694    598  0.0015140
 8.982    668    668  0.0013820
 8.987    801    782  0.0013127
 8.992    624    569  0.0018579
 8.997    487    474  0.0021433
 9.002    520    455  0.0021433
 9.007    490    446  0.0021433
 9.012    491    442  0.0021236
 9.017    491    440  0.0023338
 9.022    493    440  0.0021236
 9.027    476    439  0.0022041
 9.032    444    439  0.0021236
 9.037    432    439  0.0024267
 9.042    504    439  0.0020850
 9.047    419    439  0.0021433
 9.052    470    439  0.0022250
 9.057    468    439  0.0022461
 9.062    378    439  0.0023338
 9.067    380    439  0.0022250
 9.072    473    439  0.0022041
 9.077    482    440  0.0021836
 9.082    457    440  0.0021836
 9.087    489    440  0.0021433
 9.092    513    441  0.0020475
 9.097    466    441  0.0022461
 9.102    377    441  0.0020850
 9.107    451    442  0.0023338
 9.112    459    442  0.0020109
 9.117    474    442  0.0022041
 9.122    471    443  0.0022250
 9.127    382    443  0.0021433
 9.132    516    443  0.0020291
 9.137    380    444  0.0018904
 9.142    410    444  0.0019407
 9.147    498    445  0.0021042
 9.152    499    445  0.0021236
 9.157    522    446  0.0020109
 9.162    388    447  0.0020850
 9.167    496    449  0.0018904
 9.172    494    451  0.0020475
 9.177    449    453  0.0018108
 9.182    546    456  0.0019237
 9.187    546    459  0.0019237
 9.192    610    463  0.0017217
 9.197    527    468  0.0019930
 9.202    558    473  0.0018740
 9.207    602    479  0.0017361
 9.212    509    487  0.0019407
 9.217    566    497  0.0018579
 9.222    605    510  0.0017361
 9.227    555    528  0.0017803
 9.232    616    561  0.0017075
 9.237    506    572  0.0016259
 9.242    695    587  0.0015023
 9.247    704    609  0.0014907
 9.252    666    644  0.0013418
 9.257    868    647  0.0012056
 9.262    720    594  0.0014568
 9.267    679    591  0.0015379
 9.272    646    595  0.0016259
 9.277    609    599  0.0017217
 9.282    644    607  0.0016259
 9.287    619    618  0.0016935
 9.292    606    630  0.0017217
 9.297    640    644  0.0016391
 9.302    710    660  0.0014793
 9.307    687    679  0.0015379
 9.312    711    700  0.0014680
 9.317    731    723  0.0015623
 9.322    736    750  0.0014240
 9.327    773    782  0.0013516
 9.332    790    821  0.0013223
 9.337    861    869  0.0012140
 9.342    872    929  0.0011491
 9.347   1021   1006  0.0010273
 9.352   1178   1112  0.0009018
 9.357   1340   1269  0.0007803
 9.362   1610   1523  0.0006508
 9.367   1992   1906  0.0005260
 9.372   2351   2401  0.0004451
 9.377   2775   2982  0.0003770
 9.382   3446   3648  0.0003035
 9.387   4451   4402  0.0002504
 9.392   5471   5260  0.0002144
 9.397   5754   6237  0.0001821
 9.402   6736   7365  0.0001555
 9.407   8924   8677  0.0001300
 9.412   9755  10231  0.0001074
 9.417  11795  12096  0.0000888
 9.422  14174  14398  0.0000739
 9.427  17360  17297  0.0000607
 9.432  20902  21100  0.0000482
 9.437  25449  26204  0.0000411
 9.442  32292  33023  0.0000324
 9.447  38974  39531  0.0000269
 9.452  35839  34533  0.0000292
 9.457  19452  19630  0.0000538
 9.462  10461  10729  0.0001002
 9.467   6654   6649  0.0001517
 9.472   4658   4613  0.0002248
 9.477   3416   3461  0.0002962
 9.482   2710   2759  0.0003890
 9.487   2352   2300  0.0004726
 9.492   1849   1989  0.0005669
 9.497   1760   1772  0.0006442
 9.502   1521   1622  0.0006889
 9.507   1387   1519  0.0007547
 9.512   1437   1459  0.0007980
 9.517   1385   1441  0.0007547
 9.522   1420   1486  0.0006782
 9.527   1694   1651  0.0006188
 9.532   1947   1960  0.0005383
 9.537   2379   2359  0.0004809
 9.542   2928   2834  0.0003968
 9.547   3099   3381  0.0003379
 9.552   4095   4012  0.0002863
 9.557   4833   4736  0.0002496
 9.562   5382   5576  0.0002163
 9.567   5883   6557  0.0001778
 9.572   7171   7708  0.0001459
 9.577   8561   9083  0.0001224
 9.582  10576  10793  0.0000948
 9.587  13287  12951  0.0000759
 9.592  16589  15814  0.0000631
 9.597  19563  19768  0.0000519
 9.602  27039  25709  0.0000387
 9.607  35200  34745  0.0000297
 9.612  39227  39600  0.0000271
 9.617  18832  20811  0.0000556
 9.622   9135   9255  0.0001146
 9.627   5205   5360  0.0001846
 9.632   3485   3607  0.0002873
 9.637   2666   2600  0.0003921
 9.642   1985   2009  0.0005285
 9.647   1611   1637  0.0006508
 9.652   1316   1392  0.0007980
 9.657   1151   1219  0.0008753
 9.662    985   1091  0.0010610
 9.667   1043    990  0.0011337
 9.672    885    904  0.0011809
 9.677    830    835  0.0011973
 9.682    825    792  0.0012664
 9.687    784    758  0.0013717
 9.692    772    731  0.0013516
 9.697    717    706  0.0014568
 9.702    722    685  0.0014457
 9.707    613    669  0.0015259
 9.712    719    653  0.0014568
 9.717    670    640  0.0015623
 9.722    641    631  0.0016391
 9.727    619    626  0.0016935
 9.732    651    627  0.0016129
 9.737    556    638  0.0014348
 9.742    565    601  0.0016525
 9.747    642    571  0.0016259
 9.752    618    559  0.0016935
 9.757    605    537  0.0017361
 9.762    553    506  0.0018904
 9.767    497    508  0.0017075
 9.772    610    512  0.0017217
 9.777    612    518  0.0017075
 9.782    601    526  0.0017361
 9.787    507    539  0.0017217
 9.792    616    564  0.0016935
 9.797    617    583  0.0016935
 9.802    568    514  0.0018420
 9.807    457    498  0.0019069
 9.812    474    494  0.0018579
 9.817    468    493  0.0019407
 9.822    546    492  0.0019237
 9.827    458    492  0.0019407
 9.832    453    492  0.0018579
 9.837    497    492  0.0019069
 9.842    535    492  0.0019237
 9.847    506    492  0.0018263
 9.852    601    493  0.0017361
 9.857    554    493  0.0017507
 9.862    427    493  0.0017955
 9.867    550    494  0.0016935
 9.872    518    494  0.0016525
 9.877    613    495  0.0017075
 9.882    615    496  0.0017075
 9.887    557    497  0.0018740
 9.892    560    500  0.0020109
 9.897    458    499  0.0020109
 9.902    502    497  0.0020850
 9.907    494    498  0.0021236
 9.912    477    499  0.0021836
 9.917    441    500  0.0022250
 9.922    471    501  0.0022250
 9.927    484    502  0.0021633
 9.932    477    504  0.0019753
 9.937    502    506  0.0021433
 9.942    490    509  0.0021433
 9.947    530    514  0.0019753
 9.952    529    520  0.0019753
 9.957    531    531  0.0019753
 9.962    519    546  0.0020109
 9.967    531    519  0.0019753
 9.972    474    505  0.0018740
 9.977    547    502  0.0019069
 9.982    503    502  0.0018579
 9.987    468    502  0.0018740
 9.992    469    503  0.0018263
 9.997    539    504  0.0017955
10.002    572    505  0.0018263
10.007    533    507  0.0019579
10.012    537    508  0.0019407
10.017    501    511  0.0020850
10.022    583    514  0.0019407
10.027    548    519  0.0021042
10.032    501    528  0.0017803
10.037    520    540  0.0020109
10.042    499    523  0.0021042
10.047    498    514  0.0022041
10.052    471    514  0.0022250
10.057    487    517  0.0021433
10.062    490    521  0.0021433
10.067    520    525  0.0020109
10.072    523    530  0.0019930
10.077    546    536  0.0019069
10.082    499    544  0.0021042
10.087    484    554  0.0021633
10.092    534    568  0.0019579
10.097    535    589  0.0019579
10.102    545    609  0.0019237
10.107    623    596  0.0018904
10.112    585    614  0.0017803
10.117    623    661  0.0016935
10.122    756    712  0.0013820
10.127    648    572  0.0016129
10.132    503    531  0.0020850
10.137    571    522  0.0020291
10.142    505    519  0.0020661
10.147    499    518  0.0020661
10.152    565    519  0.0020109
10.157    539    520  0.0020661
10.162    488    523  0.0021433
10.167    498    527  0.0021042
10.172    545    535  0.0019753
10.177    491    541  0.0021236
10.182    527    519  0.0021236
10.187    490    514  0.0021433
10.192    477    513  0.0021836
10.197    556    513  0.0022250
10.202    447    513  0.0023338
10.207    483    513  0.0021633
10.212    489    513  0.0021433
10.217    463    514  0.0022461
10.222    526    514  0.0021836
10.227    480    515  0.0021836
10.232    458    515  0.0020475
10.237    503    516  0.0020850
10.242    462    517  0.0022676
10.247    508    518  0.0020661
10.252    503    519  0.0020850
10.257    469    520  0.0021836
10.262    518    521  0.0020850
10.267    567    523  0.0020661
10.272    591    525  0.0021042
10.277    523    528  0.0019930
10.282    579    532  0.0021042
10.287    497    536  0.0021042
10.292    538    541  0.0020291
10.297    495    547  0.0021042
10.302    594    554  0.0018420
10.307    520    562  0.0020109
10.312    547    571  0.0019069
10.317    643    581  0.0017361
10.322    621    593  0.0018579
10.327    674    607  0.0017361
10.332    598    624  0.0017507
10.337    643    643  0.0016259
10.342    689    665  0.0015140
10.347    694    687  0.0015023
10.352    703    702  0.0013717
10.357    776    698  0.0012939
10.362    683    673  0.0015259
10.367    639    639  0.0016259
10.372    577    612  0.0018108
10.377    631    595  0.0016935
10.382    611    585  0.0017075
10.387    588    580  0.0018263
10.392    597    581  0.0017507
10.397    587    585  0.0018263
10.402    567    595  0.0018420
10.407    624    613  0.0016660
10.412    681    649  0.0015379
10.417    713    686  0.0014680
10.422    556    578  0.0018740
10.427    479    545  0.0021836
10.432    506    537  0.0020661
10.437    538    534  0.0019407
10.442    525    533  0.0020850
10.447    520    532  0.0021042
10.452    586    533  0.0020661
10.457    498    533  0.0021042
10.462    490    534  0.0021236
10.467    454    536  0.0022893
10.472    539    538  0.0019407
10.477    555    541  0.0020291
10.482    543    545  0.0019237
10.487    603    547  0.0017361
10.492    511    549  0.0017955
10.497    576    556  0.0018108
10.502    595    569  0.0017803
10.507    595    588  0.0017507
10.512    578    559  0.0018108
10.517    556    537  0.0019753
10.522    498    533  0.0021042
10.527    505    533  0.0020661
10.532    541    535  0.0019237
10.537    472    539  0.0020109
10.542    527    543  0.0019753
10.547    596    549  0.0020661
10.552    520    555  0.0020109
10.557    631    561  0.0018904
10.562    599    570  0.0018740
10.567    566    580  0.0018420
10.572    572    592  0.0018263
10.577    583    607  0.0015747
10.582    617    627  0.0016129
10.587    659    654  0.0015873
10.592    715    694  0.0014568
10.597    763    761  0.0013616
10.602    956    883  0.0010892
10.607    869    803  0.0011973
10.612    600    608  0.0017361
10.617    574    573  0.0018108
10.622    608    566  0.0017217
10.627    583    567  0.0017654
10.632    667    575  0.0015623
10.637    667    593  0.0017654
10.642    612    583  0.0017075
10.647    572    547  0.0018263
10.652    482    539  0.0021633
10.657    469    536  0.0022250
10.662    536    535  0.0020475
10.667    469    535  0.0022250
10.672    504    535  0.0020661
10.677    495    535  0.0021042
10.682    526    536  0.0021042
10.687    474    537  0.0022041
10.692    497    538  0.0020850
10.697    541    540  0.0019407
10.702    477    546  0.0020109
10.707    492    554  0.0020291
10.712    576    564  0.0018108
10.717    551    576  0.0020661
10.722    588    589  0.0017654
10.727    672    605  0.0017507
10.732    682    624  0.0016000
10.737    715    647  0.0014568
10.742    739    666  0.0015873
10.747    687    692  0.0015140
10.752    743    729  0.0013223
10.757    827    780  0.0012575
10.762    817    853  0.0012755
10.767   1026    971  0.0010142
10.772   1194   1187  0.0008702
10.777   1304   1325  0.0007980
10.782    728    770  0.0014348
10.787    631    617  0.0016525
10.792    556    577  0.0018740
10.797    543    561  0.0019753
10.802    581    554  0.0020475
10.807    495    550  0.0021042
10.812    488    546  0.0021236
10.817    509    544  0.0020475
10.822    505    542  0.0020661
10.827    486    541  0.0021433
10.832    466    540  0.0022250
10.837    476    540  0.0021836
10.842    594    539  0.0022461
10.847    506    539  0.0020661
10.852    517    539  0.0020109
10.857    479    539  0.0021836
10.862    482    538  0.0021633
10.867    503    538  0.0020661
10.872    508    538  0.0020475
10.877    477    538  0.0021236
10.882    492    538  0.0021236
10.887    504    539  0.0020475
10.892    500    539  0.0021433
10.897    492    539  0.0021236
10.902    494    540  0.0021042
10.907    507    541  0.0020475
10.912    475    541  0.0021836
10.917    518    542  0.0020661
10.922    599    542  0.0022041
10.927    557    543  0.0020661
10.932    516    544  0.0020109
10.937    530    546  0.0019579
10.942    526    549  0.0019753
10.947    589    552  0.0020661
10.952    609    549  0.0021042
10.957    515    547  0.0020291
10.962    611    545  0.0020291
10.967    540    545  0.0019237
10.972    476    543  0.0021836
10.977    578    542  0.0018420
10.982    547    542  0.0019069
10.987    521    543  0.0019930
10.992    495    543  0.0021042
10.997    539    543  0.0019237
11.002    488    543  0.0019407
11.007    556    544  0.0018263
11.012    532    544  0.0020109
11.017    554    544  0.0018740
11.022    523    544  0.0020850
11.027    483    545  0.0021633
11.032    567    545  0.0020661
11.037    512    546  0.0019930
11.042    563    546  0.0021042
11.047    582    547  0.0019579
11.052    492    548  0.0021236
11.057    498    549  0.0020850
11.062    540    550  0.0020109
11.067    576    552  0.0020850
11.072    538    554  0.0022041
11.077    581    556  0.0020109
11.082    622    560  0.0019753
11.087    515    565  0.0019069
11.092    522    573  0.0019930
11.097    521    584  0.0019930
11.102    559    598  0.0018579
11.107    584    617  0.0017654
11.112    624    637  0.0016660
11.117    597    640  0.0017361
11.122    615    655  0.0016935
11.127    598    679  0.0017361
11.132    703    711  0.0016259
11.137    790    751  0.0014133
11.142    719    796  0.0014457
11.147    738    857  0.0014133
11.152    783    940  0.0013223
11.157    911   1046  0.0011413
11.162   1198   1104  0.0010014
11.167   1011    945  0.0010273
11.172    736    765  0.0014133
11.177    670    683  0.0015500
11.182    679    646  0.0015140
11.187    606    630  0.0017217
11.192    700    622  0.0015500
11.197    582    620  0.0017803
11.202    631    621  0.0016525
11.207    576    626  0.0016000
11.212    603    634  0.0017217
11.217    622    644  0.0017075
11.222    653    650  0.0017075
11.227    682    658  0.0016525
11.232    611    665  0.0016935
11.237    585    620  0.0017803
11.242    603    609  0.0017217
11.247    642    608  0.0016660
11.252    600    611  0.0017361
11.257    614    616  0.0016935
11.262    636    621  0.0016391
11.267    607    616  0.0017075
11.272    583    616  0.0017803
11.277    572    620  0.0018108
11.282    593    625  0.0017507
11.287    610    630  0.0017075
11.292    570    637  0.0018263
11.297    613    646  0.0016935
11.302    576    655  0.0017955
11.307    618    667  0.0016797
11.312    625    674  0.0016660
11.317    635    682  0.0016391
11.322    657    696  0.0015747
11.327    667    712  0.0015500
11.332    734    731  0.0014133
11.337    719    754  0.0014457
11.342    775    783  0.0013923
11.347    791    819  0.0013127
11.352    836    866  0.0011337
11.357    976    930  0.0010610
11.362   1123   1020  0.0009239
11.367   1166   1152  0.0008911
11.372   1400   1335  0.0007425
11.377   1559   1570  0.0006643
11.382   1887   1850  0.0005562
11.387   2139   2182  0.0004852
11.392   2607   2571  0.0003984
11.397   3083   3028  0.0003367
11.402   3709   3570  0.0002796
11.407   4219   4221  0.0002457
11.412   4913   5015  0.0002113
11.417   6221   6002  0.0001816
11.422   6989   7242  0.0001484
11.427   8648   8780  0.0001243
11.432  10478  10453  0.0000990
11.437  11850  11294  0.0000875
11.442   9606   9694  0.0001081
11.447   6228   6701  0.0001665
11.452   4381   4531  0.0002367
11.457   3449   3350  0.0003004
11.462   2951   2677  0.0003520
11.467   2439   2273  0.0004251
11.472   1980   2104  0.0004508
11.477   2284   2085  0.0004546
11.482   2225   2199  0.0004665
11.487   2383   2361  0.0004358
11.492   2370   2353  0.0004377
11.497   1645   1757  0.0006313
11.502   1362   1262  0.0008753
11.507   1034   1034  0.0010014
11.512    947    918  0.0010964
11.517    830    847  0.0011809
11.522    809    799  0.0012847
11.527    772    764  0.0012847
11.532    782    738  0.0014133
11.537    713    717  0.0014568
11.542    669    700  0.0015500
11.547    728    687  0.0014240
11.552    676    677  0.0015379
11.557    677    668  0.0015259
11.562    679    662  0.0015259
11.567    643    660  0.0016129
11.572    726    660  0.0015259
11.577    687    655  0.0015140
11.582    576    652  0.0015379
11.587    653    651  0.0015500
11.592    640    650  0.0016259
11.597    643    652  0.0016129
11.602    632    656  0.0016129
11.607    666    665  0.0015623
11.612    747    682  0.0013923
11.617    695    660  0.0014907
11.622    651    638  0.0015873
11.627    599    634  0.0015873
11.632    649    636  0.0016000
11.637    593    644  0.0015747
11.642    718    641  0.0015259
11.647    651    622  0.0015873
11.652    581    617  0.0016000
11.657    633    616  0.0016391
11.662    668    615  0.0015500
11.667    656    615  0.0015023
11.672    631    616  0.0016391
11.677    653    616  0.0015873
11.682    690    617  0.0015023
11.687    542    618  0.0016259
11.692    715    620  0.0014457
11.697    576    622  0.0014793
11.702    704    625  0.0014680
11.707    719    629  0.0014457
11.712    601    633  0.0015259
11.717    581    641  0.0014907
11.722    692    653  0.0015023
11.727    684    667  0.0015140
11.732    682    662  0.0014568
11.737    716    667  0.0014457
11.742    678    678  0.0015259
11.747    725    691  0.0014240
11.752    771    709  0.0013418
11.757    790    736  0.0013127
11.762    768    765  0.0013516
11.767    844    809  0.0012311
11.772    868    869  0.0011973
11.777    961    930  0.0010964
11.782   1087   1031  0.0009526
11.787   1091   1176  0.0009467
11.792   1059    971  0.0010750
11.797    941    858  0.0011037
11.802    765    852  0.0012140
11.807    913    866  0.0011337
11.812    913    891  0.0011337
11.817    864    924  0.0011111
11.822    953    964  0.0010892
11.827   1024   1015  0.0010142
11.832   1170   1081  0.0008858
11.837   1229   1166  0.0008402
11.842   1380   1282  0.0007506
11.847   1578   1442  0.0006575
11.852   1749   1665  0.0005863
11.857   1968   1952  0.0005260
11.862   2334   2305  0.0004432
11.867   2666   2722  0.0003756
11.872   3222   3215  0.0003212
11.877   3836   3792  0.0002696
11.882   4641   4478  0.0002338
11.887   5085   5295  0.0001929
11.892   6535   6289  0.0001619
11.897   7518   7498  0.0001438
11.902   8377   8980  0.0001237
11.907   9978  10681  0.0001037
11.912  11718  12197  0.0000883
11.917  13324  12378  0.0000778
11.922   9701  10163  0.0001067
11.927   6510   7216  0.0001590
11.932   5224   5112  0.0002188
11.937   3764   3837  0.0002815
11.942   3203   3107  0.0003235
11.947   2581   2674  0.0003614
11.952   2533   2433  0.0004081
11.957   2509   2315  0.0004131
11.962   2201   2297  0.0004148
11.967   2400   2374  0.0003952
11.972   2791   2563  0.0003712
11.977   3155   2913  0.0003282
11.982   3463   3472  0.0002834
11.987   4415   4253  0.0002404
11.992   5077   5232  0.0002041
11.997   6074   6416  0.0001704
12.002   7935   7820  0.0001384
12.007   9410   9498  0.0001122
12.012  11473  11504  0.0000902
12.017  13863  13950  0.0000747
12.022  16819  16959  0.0000615
12.027  20835  20759  0.0000510
12.032  25700  25581  0.0000415
12.037  30305  31590  0.0000342
12.042  37489  37587  0.0000276
12.047  37915  37555  0.0000246
12.052  27299  27366  0.0000360
12.057  16888  16820  0.0000613
12.062  11362  10708  0.0000910
12.067   8203   7502  0.0001262
12.072   6200   5624  0.0001669
12.077   4162   4278  0.0002100
12.082   3523   3347  0.0002732
12.087   2654   2745  0.0003367
12.092   2248   2328  0.0004016
12.097   2246   2025  0.0004605
12.102   1927   1796  0.0005358
12.107   1708   1619  0.0006067
12.112   1473   1479  0.0007036
12.117   1441   1366  0.0007188
12.122   1238   1275  0.0008353
12.127   1254   1201  0.0008257
12.132   1217   1143  0.0009467
12.137   1006   1090  0.0010207
12.142   1019   1039  0.0010142
12.147   1010   1001  0.0010273
12.152    927    970  0.0011186
12.157    949    946  0.0011186
12.162    941    928  0.0010964
12.167    924    916  0.0011186
12.172    834    912  0.0011186
12.177    926    919  0.0011186
12.182   1014    946  0.0010207
12.187   1076   1007  0.0009072
12.192   1181    933  0.0008753
12.197    851    800  0.0011648
12.202    879    762  0.0011728
12.207    824    742  0.0012575
12.212    783    728  0.0013616
12.217    716    716  0.0014457
12.222    733    707  0.0015140
12.227    703    699  0.0015500
12.232    686    691  0.0014907
12.237    639    685  0.0016129
12.242    684    680  0.0015140
12.247    681    675  0.0015140
12.252    711    671  0.0014568
12.257    663    668  0.0015623
12.262    682    666  0.0014793
12.267    726    665  0.0014680
12.272    710    654  0.0014568
12.277    679    647  0.0015259
12.282    703    647  0.0014680
12.287    664    653  0.0015623
12.292    659    655  0.0015747
12.297    583    626  0.0017803
12.302    582    614  0.0017803
12.307    610    607  0.0016935
12.312    660    602  0.0015259
12.317    618    595  0.0016797
12.322    666    587  0.0015500
12.327    620    572  0.0016660
12.332    586    562  0.0017654
12.337    577    564  0.0017955
12.342    583    566  0.0017803
12.347    639    569  0.0016129
12.352    605    573  0.0017075
12.357    550    577  0.0016797
12.362    632    581  0.0016391
12.367    526    587  0.0015747
12.372    639    594  0.0016129
12.377    608    603  0.0015623
12.382    642    613  0.0016129
12.387    646    627  0.0016000
12.392    689    645  0.0015023
12.397    714    669  0.0014457
12.402    660    701  0.0014457
12.407    693    721  0.0012575
12.412    724    748  0.0013418
12.417    778    790  0.0013320
12.422    829    841  0.0012486
12.427    889    903  0.0012056
12.432    915    978  0.0011337
12.437   1106   1070  0.0009585
12.442   1148   1181  0.0009018
12.447   1272   1306  0.0008117
12.452   1523   1429  0.0007111
12.457   1426   1533  0.0006508
12.462   1627   1597  0.0005669
12.467   1834   1602  0.0005642
12.472   1605   1555  0.0006313
12.477   1547   1510  0.0006677
12.482   1484   1514  0.0006962
12.487   1551   1586  0.0006677
12.492   1719   1736  0.0006007
12.497   2012   1932  0.0005142
12.502   2099   1946  0.0004916
12.507   1630   1513  0.0006345
12.512   1069   1101  0.0009645
12.517    880    888  0.0011728
12.522    847    778  0.0012226
12.527    777    716  0.0014240
12.532    786    678  0.0013127
12.537    689    653  0.0015023
12.542    670    636  0.0015259
12.547    729    624  0.0014133
12.552    693    617  0.0014907
12.557    609    613  0.0014793
12.562    672    611  0.0015023
12.567    678    613  0.0015259
12.572    650    620  0.0015873
12.577    702    633  0.0016000
12.582    716    661  0.0014457
12.587    720    681  0.0014348
12.592    631    602  0.0016391
12.597    625    574  0.0017654
12.602    580    566  0.0017803
12.607    563    564  0.0018420
12.612    611    562  0.0018420
12.617    518    555  0.0017955
12.622    555    553  0.0018579
12.627    582    552  0.0019579
12.632    580    550  0.0017803
12.637    552    547  0.0020850
12.642    558    546  0.0018904
12.647    494    545  0.0020850
12.652    530    544  0.0019069
12.657    492    544  0.0021042
12.662    586    544  0.0019237
12.667    563    543  0.0019069
12.672    594    543  0.0018904
12.677    514    543  0.0020109
12.682    475    543  0.0021633
12.687    489    544  0.0020850
12.692    520    545  0.0019930
12.697    558    543  0.0018579
12.702    522    542  0.0019753
12.707    512    542  0.0020109
12.712    485    543  0.0019753
12.717    520    543  0.0019930
12.722    502    544  0.0022461
12.727    544    545  0.0019930
12.732    501    546  0.0020661
12.737    539    548  0.0019069
12.742    538    550  0.0019237
12.747    509    554  0.0018740
12.752    514    557  0.0020109
12.757    622    562  0.0018263
12.762    564    568  0.0018263
12.767    533    576  0.0017361
12.772    591    587  0.0017507
12.777    584    603  0.0017361
12.782    544    607  0.0016935
12.787    654    611  0.0015873
12.792    621    627  0.0016660
12.797    646    651  0.0016000
12.802    658    683  0.0015259
12.807    701    685  0.0015023
12.812    757    698  0.0015379
12.817    700    728  0.0014793
12.822    757    765  0.0013616
12.827    734    808  0.0013320
12.832    827    856  0.0012486
12.837    932    901  0.0011728
12.842    963    934  0.0010750
12.847    936    936  0.0010541
12.852    910    911  0.0011337
12.857    855    876  0.0012056
12.862    919    855  0.0011973
12.867    819    838  0.0012398
12.872    836    797  0.0012939
12.877    760    754  0.0013616
12.882    748    712  0.0013820
12.887    664    683  0.0014027
12.892    606    678  0.0013923
12.897    676    680  0.0012486
12.902    797    688  0.0012939
12.907    697    705  0.0013418
12.912    736    732  0.0014027
12.917    790    767  0.0013033
12.922    838    813  0.0012311
12.927    872    863  0.0011809
12.932    858    926  0.0011111
12.937   1048   1001  0.0010406
12.942   1147   1090  0.0009295
12.947   1150   1192  0.0008964
12.952   1239   1306  0.0008025
12.957   1382   1433  0.0007465
12.962   1633   1565  0.0006541
12.967   1733   1685  0.0005949
12.972   1979   1764  0.0005213
12.977   2072   1759  0.0004982
12.982   1726   1654  0.0005978
12.987   1548   1479  0.0007188
12.992   1185   1291  0.0008702
12.997   1010   1130  0.0010207
13.002    945   1004  0.0010892
13.007    827    912  0.0011413
13.012    851    846  0.0011809
13.017    792    801  0.0013033
13.022    776    771  0.0013320
13.027    826    754  0.0013127
13.032    746    749  0.0013820
13.037    718    753  0.0014240
13.042    741    765  0.0013923
13.047    709    786  0.0014568
13.052    808    815  0.0012755
13.057    802    853  0.0012847
13.062    849    901  0.0012140
13.067    922    958  0.0011186
13.072    919   1021  0.0011261
13.077   1067   1081  0.0009645
13.082   1104   1122  0.0009127
13.087   1160   1136  0.0008911
13.092   1148   1131  0.0008911
13.097    953    987  0.0010142
13.102    860    854  0.0011973
13.107    832    805  0.0012398
13.112    828    800  0.0012486
13.117    838    840  0.0012226
13.122    880    809  0.0011728
13.127    697    649  0.0014793
13.132    623    599  0.0016525
13.137    584    577  0.0019930
13.142    549    564  0.0018740
13.147    551    555  0.0018740
13.152    593    548  0.0018420
13.157    531    542  0.0019407
13.162    529    537  0.0019930
13.167    584    533  0.0018740
13.172    463    530  0.0022250
13.177    468    527  0.0020109
13.182    446    524  0.0023114
13.187    476    522  0.0021633
13.192    501    520  0.0020661
13.197    563    518  0.0020475
13.202    512    517  0.0020109
13.207    442    515  0.0023338
13.212    536    514  0.0020850
13.217    526    513  0.0021236
13.222    479    512  0.0021433
13.227    535    512  0.0021236
13.232    459    513  0.0021236
13.237    529    514  0.0022461
13.242    514    514  0.0020109
13.247    478    515  0.0021633
13.252    453    517  0.0022250
13.257    498    520  0.0020661
13.262    578    524  0.0021433
13.267    530    530  0.0019407
13.272    531    539  0.0019407
13.277    487    556  0.0017654
13.282    557    578  0.0018263
13.287    557    543  0.0018579
13.292    474    520  0.0022250
13.297    522    514  0.0019753
13.302    538    514  0.0019237
13.307    511    516  0.0021236
13.312    564    520  0.0020109
13.317    535    526  0.0019237
13.322    513    533  0.0020109
13.327    564    541  0.0018263
13.332    569    552  0.0018108
13.337    554    564  0.0016391
13.342    585    580  0.0017654
13.347    579    598  0.0017803
13.352    641    621  0.0017075
13.357    656    646  0.0015747
13.362    712    669  0.0014457
13.367    722    673  0.0014240
13.372    717    647  0.0014348
13.377    626    606  0.0016391
13.382    575    573  0.0017955
13.387    579    553  0.0017803
13.392    598    540  0.0017217
13.397    509    534  0.0020291
13.402    513    531  0.0020109
13.407    523    532  0.0019753
13.412    533    535  0.0019237
13.417    469    540  0.0022041
13.422    566    548  0.0019069
13.427    560    556  0.0018420
13.432    558    566  0.0018420
13.437    568    578  0.0016935
13.442    530    590  0.0019237
13.447    550    603  0.0016259
13.452    665    614  0.0015500
13.457    607    618  0.0016935
13.462    541    611  0.0014907
13.467    653    595  0.0018108
13.472    565    576  0.0018263
13.477    533    559  0.0019237
13.482    558    544  0.0018420
13.487    538    534  0.0019069
13.492    501    527  0.0019237
13.497    569    523  0.0018420
13.502    543    519  0.0019069
13.507    558    516  0.0018263
13.512    527    514  0.0019579
13.517    445    515  0.0018579
13.522    516    516  0.0019930
13.527    554    520  0.0018579
13.532    573    525  0.0017955
13.537    546    535  0.0018904
13.542    588    549  0.0017507
13.547    504    570  0.0017217
13.552    598    595  0.0017217
13.557    666    626  0.0015500
13.562    657    663  0.0015623
13.567    696    709  0.0014793
13.572    800    765  0.0015379
13.577    852    837  0.0011973
13.582    977    928  0.0011186
13.587   1097   1044  0.0010541
13.592   1235   1173  0.0008353
13.597   1326   1228  0.0008163
13.602   1038   1076  0.0009889
13.607    791    855  0.0013033
13.612    675    715  0.0015259
13.617    565    642  0.0016525
13.622    542    603  0.0016935
13.627    625    583  0.0016525
13.632    575    574  0.0017217
13.637    566    573  0.0018263
13.642    602    578  0.0017075
13.647    642    591  0.0016000
13.652    616    613  0.0016660
13.657    674    649  0.0015259
13.662    636    697  0.0014348
13.667    677    758  0.0014027
13.672    811    832  0.0012664
13.677    980    920  0.0010473
13.682    928   1026  0.0009295
13.687   1211   1157  0.0009072
13.692   1338   1304  0.0007673
13.697   1491   1500  0.0006889
13.702   1705   1751  0.0005778
13.707   2031   2011  0.0005073
13.712   1995   2075  0.0005142
13.717   1541   1716  0.0006677
13.722   1084   1279  0.0009467
13.727    952   1016  0.0010821
13.732    833    879  0.0012311
13.737    887    814  0.0013223
13.742    708    789  0.0014568
13.747    692    787  0.0014907
13.752    743    802  0.0013820
13.757    718    825  0.0014348
13.762    720    847  0.0014240
13.767    735    849  0.0014027
13.772    776    815  0.0013223
13.777    702    751  0.0014680
13.782    614    684  0.0016797
13.787    568    629  0.0018108
13.792    658    590  0.0019237
13.797    510    562  0.0020109
13.802    537    542  0.0019237
13.807    552    528  0.0018579
13.812    513    517  0.0020109
13.817    508    509  0.0020291
13.822    433    503  0.0020291
13.827    472    498  0.0021836
13.832    540    496  0.0019069
13.837    479    495  0.0022250
13.842    552    490  0.0025767
13.847    482    487  0.0021433
13.852    437    485  0.0021633
13.857    480    484  0.0021236
13.862    467    483  0.0022041
13.867    455    484  0.0022676
13.872    465    484  0.0022041
13.877    433    486  0.0020291
13.882    438    490  0.0021433
13.887    479    496  0.0021433
13.892    537    507  0.0020291
13.897    467    503  0.0021836
13.902    451    483  0.0022676
13.907    441    479  0.0021236
13.912    502    480  0.0020475
13.917    503    483  0.0020475
13.922    470    487  0.0021836
13.927    477    490  0.0021633
13.932    495    488  0.0021433
13.937    516    492  0.0019930
13.942    482    498  0.0021433
13.947    487    508  0.0021042
13.952    552    523  0.0018579
13.957    520    538  0.0019753
13.962    533    556  0.0019237
13.967    536    550  0.0019237
13.972    551    511  0.0020291
13.977    516    508  0.0019930
13.982    483    514  0.0020109
13.987    473    526  0.0020661
13.992    505    543  0.0020291
13.997    506    566  0.0017654
14.002    610    593  0.0018263
14.007    633    627  0.0017361
14.012    620    667  0.0016525
14.017    635    713  0.0016000
14.022    755    759  0.0013616
14.027    772    795  0.0013320
14.032    839    811  0.0012226
14.037    796    830  0.0012939
14.042    808    863  0.0012755
14.047    817    870  0.0011809
14.052    825    770  0.0013923
14.057    665    649  0.0015500
14.062    622    581  0.0016525
14.067    503    545  0.0017507
14.072    572    526  0.0017955
14.077    581    515  0.0019579
14.082    547    509  0.0018740
14.087    511    506  0.0020109
14.092    497    505  0.0020661
14.097    571    506  0.0019237
14.102    498    509  0.0019237
14.107    510    512  0.0020109
14.112    565    517  0.0020850
14.117    501    524  0.0019069
14.122    552    533  0.0020109
14.127    557    544  0.0018420
14.132    521    557  0.0019753
14.137    553    572  0.0018579
14.142    627    589  0.0017507
14.147    600    605  0.0017075
14.152    624    620  0.0016391
14.157    626    635  0.0016391
14.162    648    656  0.0015873
14.167    703    688  0.0014240
14.172    750    734  0.0013717
14.177    715    798  0.0012056
14.182    828    834  0.0012664
14.187    845    852  0.0012140
14.192    888    915  0.0011413
14.197   1013   1002  0.0010207
14.202   1098   1108  0.0009352
14.207   1194   1223  0.0008600
14.212   1216   1326  0.0007425
14.217   1576   1412  0.0006508
14.222   1538   1497  0.0006677
14.227   1681   1614  0.0006097
14.232   1906   1787  0.0005383
14.237   2191   2031  0.0004685
14.242   2495   2349  0.0004114
14.247   2918   2742  0.0003520
14.252   3264   3151  0.0003155
14.257   3367   3171  0.0003046
14.262   2673   2500  0.0003845
14.267   2041   1968  0.0005027
14.272   1835   1787  0.0005408
14.277   1768   1813  0.0005642
14.282   1944   1949  0.0005285
14.287   2099   2165  0.0004895
14.292   2538   2448  0.0004131
14.297   2688   2783  0.0003815
14.302   3041   3133  0.0003212
14.307   3334   3400  0.0002902
14.312   3869   3404  0.0002653
14.317   3148   3051  0.0003246
14.322   2329   2482  0.0004414
14.327   1889   1946  0.0005696
14.332   1516   1546  0.0006782
14.337   1329   1266  0.0007716
14.342   1014   1074  0.0009467
14.347    966    939  0.0010610
14.352    826    843  0.0011037
14.357    784    773  0.0012398
14.362    778    720  0.0013223
14.367    735    680  0.0013923
14.372    710    649  0.0014907
14.377    719    625  0.0014240
14.382    688    606  0.0014907
14.387    535    585  0.0015873
14.392    631    570  0.0016391
14.397    649    561  0.0015873
14.402    512    556  0.0017507
14.407    484    555  0.0017507
14.412    525    549  0.0019579
14.417    555    546  0.0019579
14.422    529    548  0.0019407
14.427    573    555  0.0019407
14.432    554    564  0.0018579
14.437    552    577  0.0017654
14.442    578    594  0.0017803
14.447    642    615  0.0016000
14.452    619    639  0.0016525
14.457    600    659  0.0017075
14.462    624    662  0.0016391
14.467    563    636  0.0015379
14.472    594    593  0.0017217
14.477    574    554  0.0017955
14.482    560    526  0.0018263
14.487    532    507  0.0019237
14.492    488    494  0.0021042
14.497    505    486  0.0020291
14.502    527    480  0.0021633
14.507    438    477  0.0023338
14.512    480    475  0.0021433
14.517    427    474  0.0024029
14.522    486    475  0.0021042
14.527    445    476  0.0023114
14.532    454    479  0.0022676
14.537    482    483  0.0019930
14.542    486    490  0.0021042
14.547    438    498  0.0020661
14.552    548    510  0.0018740
14.557    572    527  0.0017955
14.562    617    551  0.0016797
14.567    655    588  0.0015623
14.572    647    644  0.0014027
14.577    747    719  0.0012311
14.582    791    813  0.0011809
14.587   1007    930  0.0010207
14.592   1149   1065  0.0008911
14.597   1357   1204  0.0007547
14.602   1634   1406  0.0006281
14.607   1838   1676  0.0005589
14.612   2118   2035  0.0004830
14.617   2431   2460  0.0004216
14.622   2756   2692  0.0003712
14.627   2224   2234  0.0004605
14.632   1434   1493  0.0007149
14.637   1109   1044  0.0009239
14.642    791    822  0.0011728
14.647    672    700  0.0014240
14.652    637    630  0.0016129
14.657    624    586  0.0016935
14.662    544    559  0.0021042
14.667    498    540  0.0020661
14.672    508    527  0.0020109
14.677    589    519  0.0018263
14.682    508    515  0.0018420
14.687    569    513  0.0017955
14.692    482    514  0.0021633
14.697    571    515  0.0017955
14.702    554    516  0.0018579
14.707    556    517  0.0018420
14.712    537    520  0.0019069
14.717    572    526  0.0018904
14.722    597    536  0.0017217
14.727    598    550  0.0017217
14.732    615    569  0.0016660
14.737    593    595  0.0016129
14.742    675    633  0.0015140
14.747    746    683  0.0013923
14.752    868    754  0.0011809
14.757    902    847  0.0011337
14.762    994    962  0.0010273
14.767   1036   1071  0.0009889
14.772   1167   1218  0.0008805
14.777   1369   1404  0.0007465
14.782   1684   1628  0.0006097
14.787   1877   1890  0.0005459
14.792   2224   2180  0.0004605
14.797   2522   2450  0.0004065
14.802   2953   2582  0.0003468
14.807   2616   2441  0.0003921
14.812   2005   2041  0.0005778
14.817   1283   1603  0.0007980
14.822   1131   1263  0.0009072
14.827   1030   1026  0.0010339
14.832    878    868  0.0011648
14.837    733    758  0.0013717
14.842    693    682  0.0014793
14.847    611    626  0.0014907
14.852    605    585  0.0016935
14.857    546    553  0.0018740
14.862    572    529  0.0017955
14.867    457    509  0.0020661
14.872    527    493  0.0019407
14.877    499    479  0.0020475
14.882    449    467  0.0022893
14.887    481    457  0.0021236
14.892    468    450  0.0021836
14.897    449    443  0.0022893
14.902    420    437  0.0024267
14.907    412    433  0.0024507
14.912    476    428  0.0022250
14.917    412    425  0.0024752
14.922    423    422  0.0024267
14.927    405    419  0.0025252
14.932    440    417  0.0026298
14.937    433    416  0.0023565
14.942    429    414  0.0023795
14.947    391    411  0.0026298
14.952    439    410  0.0026031
14.957    420    410  0.0024267
14.962    393    411  0.0022893
14.967    404    410  0.0025252
14.972    431    403  0.0023795
14.977    375    400  0.0027412
14.982    399    398  0.0025767
14.987    439    397  0.0023338
14.992    418    396  0.0024507
14.997    366    395  0.0024507
15.002    441    394  0.0024029
15.007    389    393  0.0026846
15.012    417    392  0.0024507
15.017    352    391  0.0026031
15.022    383    391  0.0025000
15.027    389    390  0.0026298
15.032    373    390  0.0027412
15.037    409    390  0.0027995
15.042    401    390  0.0025508
15.047    426    391  0.0024029
15.052    377    388  0.0027701
15.057    376    386  0.0027127
15.062    365    385  0.0027127
15.067    371    385  0.0027412
15.072    399    384  0.0025767
15.077    415    383  0.0024752
15.082    375    383  0.0027127
15.087    434    383  0.0028905
15.092    388    382  0.0026298
15.097    339    382  0.0030190
15.102    407    381  0.0027701
15.107    386    381  0.0026570
15.112    379    380  0.0028905
15.117    362    380  0.0028293
15.122    378    380  0.0027127
15.127    345    380  0.0025252
15.132    376    380  0.0027127
15.137    430    380  0.0023795
15.142    374    380  0.0027701
15.147    409    381  0.0025000
15.152    406    382  0.0028905
15.157    352    382  0.0027412
15.162    363    382  0.0026846
15.167    377    383  0.0027127
15.172    428    385  0.0025252
15.177    364    388  0.0027995
15.182    398    393  0.0025508
15.187    395    387  0.0025767
15.192    363    380  0.0028293
15.197    387    378  0.0026298
15.202    375    379  0.0024267
15.207    381    379  0.0028905
15.212    386    379  0.0026570
15.217    395    380  0.0025767
15.222    367    381  0.0027995
15.227    362    383  0.0028597
15.232    396    384  0.0025767
15.237    380    385  0.0026846
15.242    384    386  0.0026570
15.247    377    391  0.0027127
15.252    379    388  0.0027127
15.257    430    376  0.0025508
15.262    338    372  0.0027412
15.267    420    371  0.0024267
15.272    360    371  0.0028293
15.277    371    371  0.0028905
15.282    382    371  0.0026846
15.287    309    369  0.0024752
15.292    372    367  0.0027412
15.297    367    367  0.0027995
15.302    415    367  0.0027701
15.307    324    367  0.0028293
15.312    372    366  0.0028597
15.317    418    366  0.0027412
15.322    416    365  0.0027995
15.327    334    365  0.0030524
15.332    337    365  0.0030524
15.337    372    365  0.0025767
15.342    364    365  0.0027995
15.347    333    365  0.0030864
15.352    360    365  0.0028293
15.357    363    364  0.0028293
15.362    351    364  0.0029218
15.367    371    364  0.0027701
15.372    357    364  0.0028597
15.377    348    364  0.0029218
15.382    379    364  0.0027127
15.387    326    364  0.0029218
15.392    384    364  0.0026570
15.397    365    364  0.0027995
15.402    358    364  0.0027701
15.407    356    364  0.0026846
15.412    336    364  0.0027127
15.417    368    364  0.0027701
15.422    352    364  0.0028905
15.427    368    364  0.0024752
15.432    355    365  0.0029537
15.437    319    365  0.0026846
15.442    374    366  0.0029218
15.447    382    367  0.0026846
15.452    334    368  0.0029218
15.457    361    368  0.0028293
15.462    372    367  0.0027412
15.467    339    367  0.0030190
15.472    381    367  0.0026846
15.477    352    368  0.0028905
15.482    364    370  0.0027995
15.487    429    371  0.0025508
15.492    419    373  0.0024507
15.497    320    373  0.0028905
15.502    393    371  0.0026031
15.507    362    370  0.0028293
15.512    379    370  0.0027127
15.517    355    370  0.0031562
15.522    404    370  0.0025252
15.527    364    371  0.0027995
15.532    349    371  0.0029218
15.537    350    371  0.0030864
15.542    372    372  0.0027412
15.547    347    374  0.0029537
15.552    388    376  0.0026298
15.557    430    378  0.0025252
15.562    417    382  0.0024507
15.567    390    387  0.0026298
15.572    387    396  0.0026298
15.577    425    409  0.0024029
15.582    444    426  0.0023114
15.587    488    448  0.0023338
15.592    486    476  0.0021042
15.597    546    510  0.0018740
15.602    578    554  0.0017654
15.607    540    611  0.0015623
15.612    676    686  0.0015140
15.617    803    783  0.0012311
15.622    840    870  0.0011569
15.627    897    830  0.0011973
15.632    669    699  0.0015259
15.637    613    627  0.0016660
15.642    622    612  0.0016391
15.647    703    632  0.0014568
15.652    722    673  0.0014133
15.657    709    736  0.0014348
15.662    800    820  0.0012755
15.667    829    907  0.0011037
15.672    913    945  0.0011186
15.677    804    860  0.0012664
15.682    737    704  0.0015873
15.687    580    582  0.0017654
15.692    535    510  0.0019069
15.697    438    467  0.0023338
15.702    430    440  0.0023795
15.707    436    424  0.0024507
15.712    405    412  0.0025252
15.717    464    405  0.0027127
15.722    454    400  0.0024752
15.727    381    398  0.0026846
15.732    379    397  0.0026846
15.737    420    398  0.0024267
15.742    346    398  0.0026298
15.747    397    399  0.0024267
15.752    384    405  0.0026570
15.757    355    415  0.0023565
15.762    453    429  0.0025767
15.767    473    447  0.0021633
15.772    530    471  0.0021236
15.777    544    501  0.0018740
15.782    584    538  0.0017507
15.787    529    585  0.0017654
15.792    709    642  0.0014348
15.797    781    704  0.0013033
15.802    843    748  0.0012056
15.807    874    726  0.0011648
15.812    686    647  0.0014907
15.817    577    576  0.0017654
15.822    480    528  0.0018904
15.827    455    486  0.0022461
15.832    494    450  0.0024029
15.837    422    427  0.0024267
15.842    421    414  0.0024267
15.847    388    407  0.0025000
15.852    423    403  0.0024029
15.857    414    403  0.0025767
15.862    388    405  0.0026298
15.867    449    409  0.0025252
15.872    386    416  0.0026298
15.877    405    424  0.0026570
15.882    397    434  0.0025767
15.887    424    445  0.0025508
15.892    431    457  0.0023795
15.897    464    465  0.0022676
15.902    465    465  0.0021836
15.907    447    456  0.0024029
15.912    409    441  0.0025000
15.917    405    426  0.0025252
15.922    386    416  0.0026298
15.927    389    404  0.0026298
15.932    400    395  0.0025508
15.937    386    391  0.0026298
15.942    368    388  0.0027701
15.947    386    387  0.0026298
15.952    393    386  0.0026031
15.957    380    387  0.0026846
15.962    363    389  0.0027995
15.967    428    392  0.0023795
15.972    387    393  0.0026298
15.977    396    396  0.0026570
15.982    462    400  0.0022041
15.987    435    406  0.0024507
15.992    468    413  0.0024267
15.997    469    420  0.0025252
16.002    419    427  0.0024267
16.007    392    430  0.0020850
16.012    371    435  0.0021633
16.017    418    445  0.0021236
16.022    505    458  0.0020109
16.027    527    476  0.0019407
16.032    572    501  0.0017803
16.037    569    534  0.0017803
16.042    623    579  0.0016391
16.047    659    642  0.0014793
16.052    814    726  0.0012486
16.057    812    834  0.0012311
16.062    999    970  0.0010207
16.067   1132   1135  0.0009127
16.072   1366   1336  0.0007465
16.077   1583   1575  0.0006442
16.082   1753   1852  0.0005806
16.087   2049   2144  0.0004982
16.092   2420   2372  0.0004216
16.097   2893   2387  0.0003520
16.102   2190   2093  0.0004165
16.107   1770   1655  0.0005751
16.112   1252   1277  0.0008117
16.117    977   1009  0.0009645
16.122    863    833  0.0011809
16.127    661    715  0.0012847
16.132    748    635  0.0013616
16.137    603    578  0.0018263
16.142    556    537  0.0018263
16.147    580    506  0.0017507
16.152    530    483  0.0019237
16.157    481    463  0.0019930
16.162    469    446  0.0021633
16.167    439    432  0.0023114
16.172    378    420  0.0025252
16.177    377    411  0.0022893
16.182    408    404  0.0025000
16.187    408    398  0.0025000
16.192    371    394  0.0027412
16.197    355    390  0.0028597
16.202    422    385  0.0024029
16.207    382    381  0.0028293
16.212    362    375  0.0027995
16.217    343    371  0.0029861
16.222    375    368  0.0027701
16.227    371    366  0.0027412
16.232    384    364  0.0026570
16.237    367    362  0.0027701
16.242    362    360  0.0027995
16.247    339    359  0.0030190
16.252    367    358  0.0027701
16.257    340    356  0.0030190
16.262    317    355  0.0028293
16.267    405    355  0.0026298
16.272    360    354  0.0028293
16.277    348    353  0.0029218
16.282    358    353  0.0028293
16.287    372    353  0.0027412
16.292    350    353  0.0029218
16.297    351    353  0.0028905
16.302    322    354  0.0031562
16.307    372    356  0.0027412
16.312    370    357  0.0027412
16.317    330    351  0.0027701
16.322    333    349  0.0030524
16.327    340    348  0.0029861
16.332    333    348  0.0030524
16.337    291    348  0.0035013
16.342    358    348  0.0030524
16.347    328    349  0.0030864
16.352    314    350  0.0030190
16.357    359    352  0.0028905
16.362    375    355  0.0027127
16.367    354    358  0.0028905
16.372    366    356  0.0027701
16.377    388    350  0.0030864
16.382    371    346  0.0033412
16.387    352    344  0.0031562
16.392    361    344  0.0028293
16.397    362    343  0.0029218
16.402    335    343  0.0030524
16.407    325    343  0.0032653
16.412    306    342  0.0033412
16.417    344    342  0.0031919
16.422    348    342  0.0029218
16.427    370    342  0.0027412
16.432    333    342  0.0028905
16.437    340    342  0.0029861
16.442    371    342  0.0031210
16.447    329    342  0.0030524
16.452    363    342  0.0032653
16.457    305    343  0.0033412
16.462    359    343  0.0028293
16.467    343    344  0.0029537
16.472    322    342  0.0031562
16.477    376    342  0.0030524
16.482    339    342  0.0030190
16.487    342    342  0.0029861
16.492    340    342  0.0029861
16.497    317    342  0.0031919
16.502    372    343  0.0027412
16.507    329    343  0.0030864
16.512    335    343  0.0030524
16.517    321    344  0.0031562
16.522    336    344  0.0030190
16.527    315    344  0.0030524
16.532    388    345  0.0030864
16.537    334    345  0.0030524
16.542    341    346  0.0029861
16.547    339    348  0.0029861
16.552    331    350  0.0030864
16.557    401    353  0.0029537
16.562    365    358  0.0027995
16.567    327    365  0.0031210
16.572    341    374  0.0027412
16.577    383    385  0.0026570
16.582    403    400  0.0025252
16.587    397    419  0.0025508
16.592    413    442  0.0022676
16.597    497    470  0.0022461
16.602    486    505  0.0021042
16.607    489    541  0.0019579
16.612    501    556  0.0020291
16.617    501    526  0.0020291
16.622    445    474  0.0022893
16.627    408    436  0.0025000
16.632    445    414  0.0022893
16.637    408    400  0.0025000
16.642    383    391  0.0026570
16.647    345    385  0.0029537
16.652    351    380  0.0028905
16.657    389    378  0.0027412
16.662    371    378  0.0027412
16.667    379    381  0.0026846
16.672    397    387  0.0025508
16.677    351    395  0.0027995
16.682    415    407  0.0024507
16.687    481    423  0.0023565
16.692    436    443  0.0023338
16.697    444    467  0.0022893
16.702    428    497  0.0023795
16.707    572    530  0.0021042
16.712    561    563  0.0018108
16.717    606    592  0.0016797
16.722    670    604  0.0017075
16.727    604    586  0.0016797
16.732    546    542  0.0018579
16.737    518    493  0.0019579
16.742    450    453  0.0022676
16.747    410    424  0.0026570
16.752    349    403  0.0023114
16.757    368    389  0.0027701
16.762    351    378  0.0028905
16.767    400    371  0.0025508
16.772    348    366  0.0029218
16.777    362    362  0.0031210
16.782    336    359  0.0030190
16.787    335    357  0.0030190
16.792    359    356  0.0030190
16.797    332    355  0.0030524
16.802    311    355  0.0029218
16.807    339    356  0.0029861
16.812    311    358  0.0032653
16.817    378    359  0.0029218
16.822    330    362  0.0030524
16.827    327    364  0.0026298
16.832    402    365  0.0025252
16.837    310    364  0.0028597
16.842    388    362  0.0031210
16.847    331    358  0.0030864
16.852    346    354  0.0029218
16.857    362    351  0.0027995
16.862    332    349  0.0030524
16.867    383    348  0.0029537
16.872    349    348  0.0029218
16.877    344    347  0.0029537
16.882    377    347  0.0026846
16.887    348    347  0.0029218
16.892    349    347  0.0029218
16.897    309    348  0.0028597
16.902    338    349  0.0030524
16.907    357    348  0.0028293
16.912    390    348  0.0027701
16.917    350    350  0.0029218
16.922    349    353  0.0029218
16.927    340    357  0.0028597
16.932    347    362  0.0029218
16.937    331    366  0.0030864
16.942    353    371  0.0028905
16.947    385    382  0.0026298
16.952    335    397  0.0025252
16.957    383    416  0.0026570
16.962    421    441  0.0024267
16.967    409    467  0.0021042
16.972    507    495  0.0019930
16.977    470    532  0.0020109
16.982    613    557  0.0016525
16.987    600    530  0.0016935
16.992    421    469  0.0020661
16.997    467    421  0.0021836
17.002    399    393  0.0076947
17.007    352    375  0.0057392
17.012    342    365  0.0060093
17.017    347    358  0.0058272
17.022    357    354  0.0056532
17.027    344    352  0.0059172
17.032    387    350  0.0062000
17.037    375    349  0.0058272
17.042    318    349  0.0064000
17.047    346    350  0.0058272
17.052    327    351  0.0062000
17.057    345    354  0.0059172
17.062    370    356  0.0059172
17.067    348    354  0.0060093
17.072    317    354  0.0065036
17.077    361    358  0.0056532
17.082    335    362  0.0061035
17.087    354    369  0.0057392
17.092    394    377  0.0051757
17.097    393    388  0.0054066
17.102    390    395  0.0054066
17.107    407    401  0.0049593
17.112    435    407  0.0049593
17.117    405    403  0.0050299
17.122    357    388  0.0052510
17.127    393    374  0.0054066
17.132    361    365  0.0056532
17.137    350    359  0.0058272
17.142    346    356  0.0058272
17.147    332    354  0.0061035
17.152    347    354  0.0058272
17.157    363    354  0.0055692
17.162    366    354  0.0055692
17.167    334    354  0.0061035
17.172    340    354  0.0059172
17.177    304    356  0.0067186
17.182    347    358  0.0057392
17.187    347    361  0.0058272
17.192    371    365  0.0054066
17.197    368    371  0.0054870
17.202    399    379  0.0056532
17.207    399    392  0.0051020
17.212    397    410  0.0050299
17.217    428    433  0.0047562
17.222    427    461  0.0047562
17.227    493    498  0.0041091
17.232    550    544  0.0036731
17.237    577    602  0.0035013
17.242    671    672  0.0030190
17.247    727    733  0.0028905
17.252    797    725  0.0025508
17.257    701    631  0.0028905
17.262    572    541  0.0037180
17.267    466    492  0.0037638
17.272    469    472  0.0040570
17.277    450    470  0.0042166
17.282    485    471  0.0041623
17.287    490    466  0.0041091
17.292    489    477  0.0041623
17.297    544    497  0.0044444
17.302    503    523  0.0040058
17.307    530    556  0.0038104
17.312    563    594  0.0035856
17.317    617    633  0.0032653
17.322    678    669  0.0029861
17.327    641    694  0.0027995
17.332    757    694  0.0026846
17.337    679    667  0.0029861
17.342    568    620  0.0035856
17.347    536    568  0.0038579
17.352    544    521  0.0041091
17.357    462    484  0.0043858
17.362    426    456  0.0047562
17.367    423    435  0.0047562
17.372    393    416  0.0051757
17.377    405    402  0.0050299
17.382    369    392  0.0054870
17.387    380    384  0.0053279
17.392    398    378  0.0051020
17.397    392    373  0.0051757
17.402    374    369  0.0054066
17.407    348    366  0.0055692
17.412    351    364  0.0057392
17.417    344    362  0.0059172
17.422    364    360  0.0057392
17.427    368    358  0.0058272
17.432    348    357  0.0058272
17.437    352    356  0.0057392
17.442    354    355  0.0057392
17.447    320    353  0.0058272
17.452    357    353  0.0056532
17.457    376    352  0.0058272
17.462    319    352  0.0059172
17.467    347    351  0.0058272
17.472    360    351  0.0056532
17.477    355    351  0.0057392
17.482    353    351  0.0057392
17.487    355    351  0.0057392
17.492    344    351  0.0059172
17.497    352    351  0.0057392
17.502    349    351  0.0058272
17.507    361    352  0.0055692
17.512    339    352  0.0060093
17.517    353    352  0.0057392
17.522    354    353  0.0058272
17.527    345    354  0.0058272
17.532    361    354  0.0060093
17.537    375    356  0.0054066
17.542    320    357  0.0062988
17.547    356    358  0.0056532
17.552    380    360  0.0058272
17.557    400    362  0.0054870
17.562    364    364  0.0055692
17.567    406    366  0.0059172
17.572    386    369  0.0052510
17.577    376    373  0.0054066
17.582    412    378  0.0052510
17.587    346    384  0.0051020
17.592    362    392  0.0051757
17.597    396    403  0.0049593
17.602    397    417  0.0048225
17.607    436    437  0.0046277
17.612    455    464  0.0044444
17.617    507    500  0.0040058
17.622    552    544  0.0036290
17.627    621    599  0.0035013
17.632    650    666  0.0031210
17.637    715    745  0.0028293
17.642    802    833  0.0025252
17.647    973    911  0.0023795
17.652   1061    939  0.0019069
17.657   1041    881  0.0019407
17.662    774    766  0.0026031
17.667    685    659  0.0029537
17.672    615    586  0.0033029
17.677    523    542  0.0035013
17.682    565    522  0.0035856
17.687    543    519  0.0037180
17.692    523    535  0.0035431
17.697    611    569  0.0033029
17.702    639    621  0.0031562
17.707    715    692  0.0028293
17.712    821    785  0.0024507
17.717    897    906  0.0022461
17.722   1119   1060  0.0018108
17.727   1240   1242  0.0016259
17.732   1433   1390  0.0014133
17.737   1509   1347  0.0013418
17.742   1048   1082  0.0019237
17.747    857    836  0.0023565
17.752    712    688  0.0028293
17.757    632    596  0.0032653
17.762    540    537  0.0037638
17.767    517    495  0.0039063
17.772    450    464  0.0045043
17.777    447    440  0.0045043
17.782    461    423  0.0045654
17.787    426    410  0.0048225
17.792    407    400  0.0048225
17.797    386    392  0.0052510
17.802    380    386  0.0053279
17.807    355    382  0.0056532
17.812    414    379  0.0051757
17.817    335    374  0.0053279
17.822    351    369  0.0057392
17.827    357    366  0.0056532
17.832    358    364  0.0056532
17.837    356    362  0.0056532
17.842    354    361  0.0057392
17.847    375    359  0.0054066
17.852    350    358  0.0057392
17.857    386    358  0.0052510
17.862    348    357  0.0058272
17.867    358    357  0.0056532
17.872    346    357  0.0060093
17.877    353    358  0.0057392
17.882    342    359  0.0059172
17.887    348    356  0.0058272
17.892    340    353  0.0059172
17.897    352    352  0.0057392
17.902    343    352  0.0054870
17.907    346    352  0.0058272
17.912    372    351  0.0060093
17.917    336    351  0.0058272
17.922    342    351  0.0059172
17.927    390    351  0.0058272
17.932    362    351  0.0055692
17.937    327    351  0.0062000
17.942    340    351  0.0059172
17.947    340    351  0.0060093
17.952    329    351  0.0061035
17.957    343    352  0.0059172
17.962    341    351  0.0059172
17.967    339    351  0.0059172
17.972    363    352  0.0055692
17.977    349    352  0.0058272
17.982    353    352  0.0057392
17.987    320    353  0.0059172
17.992    340    353  0.0059172
17.997    372    354  0.0058272
18.002    341    355  0.0055692
18.007    339    356  0.0059172
18.012    316    357  0.0059172
18.017    333    358  0.0058272
18.022    369    359  0.0054870
18.027    357    359  0.0056532
18.032    323    360  0.0062000
18.037    373    359  0.0054066
18.042    357    358  0.0056532
18.047    378    359  0.0053279
18.052    317    360  0.0051020
18.057    365    361  0.0055692
18.062    360    364  0.0055692
18.067    349    366  0.0057392
18.072    386    370  0.0052510
18.077    398    374  0.0052510
18.082    389    380  0.0051757
18.087    346    388  0.0054066
18.092    364    395  0.0048902
18.097    381    404  0.0048902
18.102    403    420  0.0043283
18.107    439    443  0.0045654
18.112    506    471  0.0043858
18.117    507    508  0.0039555
18.122    534    552  0.0037638
18.127    584    607  0.0034602
18.132    664    671  0.0030190
18.137    726    737  0.0027701
18.142    783    782  0.0025767
18.147    720    768  0.0025000
18.152    719    715  0.0028905
18.157    687    670  0.0029218
18.162    710    656  0.0032283
18.167    667    675  0.0030190
18.172    763    721  0.0028293
18.177    765    766  0.0026298
18.182    773    731  0.0023565
18.187    593    605  0.0028293
18.192    521    505  0.0038579
18.197    457    451  0.0043858
18.202    436    420  0.0046277
18.207    382    402  0.0050299
18.212    396    391  0.0051020
18.217    398    383  0.0050299
18.222    356    377  0.0056532
18.227    351    373  0.0057392
18.232    373    370  0.0054066
18.237    368    367  0.0055692
18.242    381    365  0.0052510
18.247    390    363  0.0060093
18.252    362    362  0.0055692
18.257    350    360  0.0057392
18.262    351    360  0.0057392
18.267    325    359  0.0062000
18.272    350    358  0.0057392
18.277    354    358  0.0056532
18.282    349    358  0.0057392
18.287    359    357  0.0056532
18.292    362    357  0.0055692
18.297    344    358  0.0058272
18.302    367    358  0.0054870
18.307    341    359  0.0059172
18.312    367    360  0.0057392
18.317    332    361  0.0061035
18.322    372    363  0.0054066
18.327    368    366  0.0054870
18.332    370    368  0.0054066
18.337    393    370  0.0051020
18.342    353    374  0.0057392
18.347    380    379  0.0053279
18.352    396    384  0.0051020
18.357    390    387  0.0051757
18.362    417    385  0.0050299
18.367    386    379  0.0052510
18.372    361    372  0.0055692
18.377    345    368  0.0054066
18.382    371    365  0.0054870
18.387    342    363  0.0059172
18.392    367    362  0.0054870
18.397    377    361  0.0054870
18.402    347    360  0.0058272
18.407    375    360  0.0053279
18.412    330    360  0.0056532
18.417    360    361  0.0055692
18.422    339    361  0.0059172
18.427    363    362  0.0055692
18.432    364    363  0.0054870
18.437    363    364  0.0055692
18.442    362    366  0.0055692
18.447    355    369  0.0056532
18.452    364    369  0.0054870
18.457    398    370  0.0050299
18.462    386    372  0.0051757
18.467    366    376  0.0054870
18.472    400    380  0.0053279
18.477    409    385  0.0051757
18.482    403    389  0.0049593
18.487    400    390  0.0050299
18.492    421    386  0.0050299
18.497    382    382  0.0052510
18.502    366    380  0.0054870
18.507    409    379  0.0051020
18.512    367    381  0.0054870
18.517    362    382  0.0055692
18.522    390    384  0.0051757
18.527    362    386  0.0054066
18.532    363    390  0.0050299
18.537    376    395  0.0048225
18.542    395    402  0.0051020
18.547    424    410  0.0055692
18.552    397    420  0.0050299
18.557    416    432  0.0048225
18.562    450    448  0.0044444
18.567    439    468  0.0046277
18.572    474    492  0.0043283
18.577    463    521  0.0043283
18.582    536    556  0.0039555
18.587    560    595  0.0035856
18.592    613    639  0.0032653
18.597    679    685  0.0029537
18.602    727    725  0.0026298
18.607    700    746  0.0024267
18.612    806    743  0.0024752
18.617    714    736  0.0027995
18.622    782    744  0.0025767
18.627    780    778  0.0025767
18.632    840    834  0.0023795
18.637    815    869  0.0023795
18.642    757    787  0.0025508
18.647    663    643  0.0030190
18.652    534    549  0.0037638
18.657    514    499  0.0041091
18.662    495    470  0.0040570
18.667    480    451  0.0043858
18.672    424    437  0.0044444
18.677    437    427  0.0045654
18.682    445    417  0.0049593
18.687    382    409  0.0052510
18.692    420    402  0.0052510
18.697    392    396  0.0051020
18.702    394    392  0.0052510
18.707    411    389  0.0048902
18.712    379    386  0.0053279
18.717    396    384  0.0051020
18.722    345    382  0.0058272
18.727    373    381  0.0053279
18.732    370    380  0.0054066
18.737    362    379  0.0055692
18.742    361    379  0.0055692
18.747    346    378  0.0051757
18.752    401    378  0.0054870
18.757    383    378  0.0053279
18.762    367    378  0.0054870
18.767    370    379  0.0054066
18.772    342    379  0.0054870
18.777    344    380  0.0054066
18.782    372    381  0.0054066
18.787    355    382  0.0053279
18.792    384    383  0.0052510
18.797    375    385  0.0055692
18.802    409    387  0.0051020
18.807    365    389  0.0049593
18.812    421    392  0.0047562
18.817    382    396  0.0052510
18.822    402    400  0.0049593
18.827    401    404  0.0050299
18.832    422    409  0.0047562
18.837    432    414  0.0046277
18.842    455    418  0.0046913
18.847    420    421  0.0045043
18.852    415    425  0.0048225
18.857    483    431  0.0041623
18.862    451    440  0.0044444
18.867    464    451  0.0043283
18.872    431    461  0.0040058
18.877    535    483  0.0037180
18.882    523    518  0.0038104
18.887    616    571  0.0032283
18.892    674    642  0.0029218
18.897    769    734  0.0026031
18.902    913    853  0.0021836
18.907   1075   1007  0.0018579
18.912   1251   1203  0.0016129
18.917   1392   1423  0.0014348
18.922   1609   1539  0.0012398
18.927   1529   1371  0.0013127
18.932   1167   1111  0.0017075
18.937    970    976  0.0020661
18.942   1008    953  0.0020850
18.947    958    997  0.0020850
18.952   1028   1086  0.0019407
18.957   1152   1195  0.0017361
18.962   1267   1280  0.0015747
18.967   1389   1261  0.0014348
18.972   1094   1123  0.0016797
18.977    926    953  0.0021633
18.982    831    826  0.0025000
18.987    728    755  0.0027412
18.992    758    723  0.0028293
18.997    756    715  0.0028293
19.002    706    708  0.0028293
19.007    738    671  0.0027127
19.012    632    604  0.0031562
19.017    551    543  0.0036290
19.022    515    501  0.0040570
19.027    448    475  0.0042719
19.032    463    459  0.0043283
19.037    414    450  0.0048225
19.042    473    445  0.0042166
19.047    429    444  0.0046913
19.052    480    436  0.0046913
19.057    455    428  0.0046277
19.062    411    423  0.0048902
19.067    466    421  0.0046913
19.072    440    423  0.0045654
19.077    426    425  0.0046913
19.082    433    431  0.0046277
19.087    458    441  0.0043858
19.092    467    454  0.0042719
19.097    464    469  0.0045654
19.102    499    478  0.0040058
19.107    482    470  0.0041623
19.112    458    448  0.0043858
19.117    450    428  0.0045654
19.122    377    415  0.0047562
19.127    442    409  0.0045043
19.132    401    407  0.0049593
19.137    426    409  0.0046913
19.142    437    415  0.0045654
19.147    399    426  0.0050299
19.152    406    422  0.0045654
19.157    389    405  0.0051020
19.162    414    400  0.0048225
19.167    403    401  0.0049593
19.172    411    406  0.0048225
19.177    414    413  0.0048225
19.182    433    405  0.0052510
19.187    369    397  0.0049593
19.192    401    395  0.0049593
19.197    386    393  0.0051757
19.202    380    394  0.0051757
19.207    373    395  0.0053279
19.212    433    397  0.0050299
19.217    399    399  0.0052510
19.222    404    402  0.0049593
19.227    393    405  0.0051020
19.232    421    407  0.0051020
19.237    424    409  0.0046913
19.242    397    410  0.0046277
19.247    406    412  0.0048902
19.252    437    415  0.0045654
19.257    462    421  0.0046913
19.262    386    430  0.0046277
19.267    455    444  0.0043858
19.272    424    462  0.0046913
19.277    532    486  0.0041623
19.282    473    517  0.0038579
19.287    556    555  0.0035856
19.292    591    581  0.0033802
19.297    546    558  0.0035013
19.302    520    507  0.0038579
19.307    484    473  0.0041091
19.312    458    453  0.0043283
19.317    458    442  0.0043283
19.322    425    436  0.0044444
19.327    435    432  0.0045654
19.332    452    430  0.0045654
19.337    448    429  0.0044444
19.342    418    429  0.0047562
19.347    438    431  0.0045654
19.352    473    435  0.0042166
19.357    449    440  0.0044444
19.362    440    449  0.0043283
19.367    470    460  0.0042166
19.372    427    463  0.0042166
19.377    476    463  0.0041623
19.382    469    471  0.0042719
19.387    493    484  0.0041623
19.392    462    501  0.0043283
19.397    495    522  0.0040058
19.402    519    548  0.0036731
19.407    527    581  0.0037638
19.412    569    622  0.0035013
19.417    635    670  0.0031562
19.422    780    725  0.0029537
19.427    775    786  0.0025767
19.432    842    853  0.0025252
19.437    883    918  0.0023338
19.442    923    969  0.0021633
19.447   1053    995  0.0019579
19.452   1046    993  0.0019069
19.457    940    973  0.0021236
19.462    909    946  0.0022041
19.467    954    930  0.0022676
19.472    911    928  0.0021836
19.477    871    933  0.0022893
19.482    832    945  0.0024029
19.487    896    962  0.0022250
19.492    936    968  0.0021433
19.497   1007    948  0.0019753
19.502    956    905  0.0020661
19.507    864    845  0.0023114
19.512    730    779  0.0027412
19.517    669    718  0.0028905
19.522    638    664  0.0031210
19.527    611    619  0.0032653
19.532    605    582  0.0033412
19.537    597    551  0.0038104
19.542    508    527  0.0039063
19.547    511    507  0.0039063
19.552    531    490  0.0041091
19.557    475    475  0.0043858
19.562    451    464  0.0041623
19.567    482    455  0.0045043
19.572    464    447  0.0042719
19.577    450    441  0.0044444
19.582    438    435  0.0044444
19.587    475    431  0.0044444
19.592    422    428  0.0046913
19.597    461    426  0.0044444
19.602    421    425  0.0046913
19.607    428    425  0.0046277
19.612    417    425  0.0047562
19.617    443    428  0.0048902
19.622    455    432  0.0043858
19.627    428    439  0.0046913
19.632    423    440  0.0046913
19.637    386    427  0.0043283
19.642    412    423  0.0048225
19.647    399    423  0.0049593
19.652    453    425  0.0043858
19.657    455    429  0.0045654
19.662    439    434  0.0045654
19.667    432    439  0.0046277
19.672    441    445  0.0045043
19.677    499    452  0.0043858
19.682    460    458  0.0043283
19.687    492    463  0.0040570
19.692    493    468  0.0040570
19.697    482    473  0.0041091
19.702    466    481  0.0042719
19.707    504    495  0.0039555
19.712    558    518  0.0035856
19.717    553    554  0.0035856
19.722    588    604  0.0033802
19.727    651    670  0.0030524
19.732    738    755  0.0026846
19.737    852    861  0.0023338
19.742    963    983  0.0020661
19.747   1092   1089  0.0019579
19.752   1049   1096  0.0018904
19.757    872    957  0.0022893
19.762    759    779  0.0027995
19.767    632    651  0.0031562
19.772    558    574  0.0035856
19.777    539    527  0.0036731
19.782    513    499  0.0038579
19.787    509    481  0.0042719
19.792    503    471  0.0042166
19.797    468    465  0.0042719
19.802    462    463  0.0044444
19.807    465    464  0.0043858
19.812    429    468  0.0046277
19.817    450    474  0.0044444
19.822    457    483  0.0040570
19.827    491    492  0.0040570
19.832    490    502  0.0040570
19.837    507    510  0.0039063
19.842    551    514  0.0040570
19.847    524    514  0.0038104
19.852    516    508  0.0041091
19.857    493    498  0.0040570
19.862    471    485  0.0042166
19.867    437    473  0.0045654
19.872    420    461  0.0047562
19.877    458    451  0.0042719
19.882    410    442  0.0048902
19.887    468    436  0.0048902
19.892    432    431  0.0046277
19.897    431    425  0.0046277
19.902    385    420  0.0051757
19.907    406    417  0.0048902
19.912    409    415  0.0048902
19.917    403    413  0.0049593
19.922    394    412  0.0046277
19.927    391    412  0.0051020
19.932    399    413  0.0049593
19.937    390    414  0.0049593
19.942    397    416  0.0050299
19.947    458    418  0.0047562
19.952    404    422  0.0049593
19.957    466    427  0.0047562
19.962    436    433  0.0045654
19.967    452    432  0.0043858
19.972    442    428  0.0045043
19.977    394    427  0.0045043
19.982    391    426  0.0051020
19.987    425    420  0.0043858
19.992    425    416  0.0046913
19.997    410    414  0.0048225
20.002    430    413  0.0046277
20.007    406    412  0.0047562
20.012    420    413  0.0047562
20.017    417    414  0.0048225
20.022    419    416  0.0046277
20.027    405    419  0.0046277
20.032    424    423  0.0046913
20.037    429    427  0.0046277
20.042    427    433  0.0046277
20.047    433    442  0.0045654
20.052    460    449  0.0043283
20.057    412    455  0.0043858
20.062    463    457  0.0042719
20.067    455    459  0.0043858
20.072    461    470  0.0043283
20.077    459    486  0.0040058
20.082    492    508  0.0040570
20.087    522    536  0.0038104
20.092    552    569  0.0035856
20.097    572    605  0.0034602
20.102    599    638  0.0033029
20.107    675    674  0.0030190
20.112    695    710  0.0028597
20.117    706    736  0.0027995
20.122    755    730  0.0026298
20.127    772    683  0.0025767
20.132    621    620  0.0030864
20.137    579    567  0.0034199
20.142    543    530  0.0034602
20.147    516    507  0.0038579
20.152    501    493  0.0039555
20.157    523    485  0.0038104
20.162    480    482  0.0040058
20.167    505    482  0.0039063
20.172    534    484  0.0037180
20.177    526    490  0.0037638
20.182    513    498  0.0036731
20.187    541    510  0.0036731
20.192    493    526  0.0033412
20.197    579    547  0.0034199
20.202    571    575  0.0031210
20.207    668    613  0.0029537
20.212    607    658  0.0027995
20.217    808    705  0.0024507
20.222    721    783  0.0022893
20.227    908    898  0.0021236
20.232   1109   1057  0.0017803
20.237   1330   1266  0.0014907
20.242   1472   1529  0.0013516
20.247   1810   1849  0.0010964
20.252   2224   2215  0.0008911
20.257   2673   2574  0.0007425
20.262   2688   2776  0.0006508
20.267   2663   2633  0.0006409
20.272   2218   2181  0.0009295
20.277   1738   1700  0.0012056
20.282   1352   1344  0.0014680
20.287   1196   1109  0.0016525
20.292   1037    959  0.0019069
20.297    917    858  0.0021633
20.302    726    787  0.0022250
20.307    784    731  0.0023338
20.312    737    684  0.0026846
20.317    713    648  0.0027701
20.322    658    621  0.0030190
20.327    580    605  0.0029861
20.332    647    599  0.0030864
20.337    651    602  0.0031210
20.342    568    612  0.0031919
20.347    701    627  0.0028293
20.352    682    647  0.0030524
20.357    667    663  0.0029537
20.362    710    663  0.0027995
20.367    675    638  0.0029218
20.372    628    597  0.0031562
20.377    619    558  0.0031919
20.382    537    532  0.0036731
20.387    553    516  0.0035856
20.392    545    506  0.0036290
20.397    560    500  0.0035431
20.402    532    499  0.0035856
20.407    510    500  0.0035431
20.412    545    500  0.0036290
20.417    503    495  0.0037638
20.422    442    482  0.0039555
20.427    498    476  0.0039555
20.432    517    478  0.0038104
20.437    512    478  0.0038579
20.442    473    472  0.0040570
20.447    471    473  0.0042166
20.452    475    480  0.0039063
20.457    532    491  0.0037180
20.462    511    508  0.0036731
20.467    547    530  0.0036731
20.472    583    553  0.0033802
20.477    618    578  0.0033029
20.482    628    619  0.0031562
20.487    701    674  0.0028293
20.492    793    742  0.0025252
20.497    818    820  0.0024752
20.502    914    898  0.0021633
20.507    954    963  0.0019407
20.512   1071   1005  0.0018420
20.517   1130   1006  0.0017507
20.522   1013    950  0.0019237
20.527    875    849  0.0022676
20.532    728    744  0.0028293
20.537    651    659  0.0030190
20.542    639    597  0.0032283
20.547    515    554  0.0035856
20.552    553    523  0.0035856
20.557    521    501  0.0038104
20.562    496    485  0.0039555
20.567    502    474  0.0039555
20.572    461    465  0.0042719
20.577    458    458  0.0043283
20.582    465    452  0.0042719
20.587    412    447  0.0043283
20.592    467    443  0.0042166
20.597    424    440  0.0046277
20.602    447    439  0.0044444
20.607    450    441  0.0043858
20.612    446    439  0.0044444
20.617    431    429  0.0045654
20.622    429    423  0.0046277
20.627    416    422  0.0047562
20.632    398    422  0.0049593
20.637    408    423  0.0048225
20.642    441    424  0.0047562
20.647    407    427  0.0048225
20.652    447    430  0.0044444
20.657    407    430  0.0047562
20.662    423    428  0.0046913
20.667    471    426  0.0047562
20.672    393    424  0.0045043
20.677    427    425  0.0046277
20.682    412    427  0.0048225
20.687    394    430  0.0047562
20.692    433    434  0.0045654
20.697    412    438  0.0048225
20.702    414    443  0.0047562
20.707    439    448  0.0045043
20.712    454    452  0.0043283
20.717    439    453  0.0045043
20.722    459    451  0.0043283
20.727    442    447  0.0044444
20.732    412    442  0.0047562
20.737    463    438  0.0045654
20.742    415    436  0.0047562
20.747    463    434  0.0042719
20.752    409    435  0.0043858
20.757    423    438  0.0043858
20.762    442    442  0.0044444
20.767    486    448  0.0040570
20.772    432    458  0.0039063
20.777    473    471  0.0039063
20.782    502    489  0.0039063
20.787    532    511  0.0035856
20.792    602    539  0.0032653
20.797    588    573  0.0033412
20.802    645    611  0.0030524
20.807    661    651  0.0029861
20.812    631    679  0.0029218
20.817    719    673  0.0027995
20.822    619    629  0.0031919
20.827    570    571  0.0034602
20.832    520    524  0.0040058
20.837    471    491  0.0041623
20.842    440    466  0.0045043
20.847    470    451  0.0042166
20.852    440    440  0.0045043
20.857    398    431  0.0046913
20.862    416    425  0.0047562
20.867    433    421  0.0045654
20.872    430    418  0.0045654
20.877    386    416  0.0046913
20.882    386    414  0.0050299
20.887    401    413  0.0048902
20.892    412    413  0.0047562
20.897    377    413  0.0047562
20.902    396    414  0.0049593
20.907    403    416  0.0049593
20.912    401    419  0.0051020
20.917    425    423  0.0042719
20.922    411    427  0.0048225
20.927    398    429  0.0049593
20.932    439    433  0.0047562
20.937    419    437  0.0046913
20.942    435    444  0.0046277
20.947    415    454  0.0044444
20.952    408    465  0.0048225
20.957    471    480  0.0041623
20.962    461    497  0.0040058
20.967    534    517  0.0036731
20.972    545    534  0.0036290
20.977    516    538  0.0034602
20.982    575    534  0.0037180
20.987    519    533  0.0038104
20.992    546    541  0.0039063
20.997    552    546  0.0036731
21.002    517    527  0.0038104
21.007    497    508  0.0039555
21.012    500    494  0.0039555
21.017    452    482  0.0043283
21.022    443    475  0.0044444
21.027    477    467  0.0042166
21.032    406    445  0.0048225
21.037    402    431  0.0046277
21.042    413    424  0.0047562
21.047    401    419  0.0048902
21.052    444    416  0.0046277
21.057    401    414  0.0048902
21.062    439    412  0.0045043
21.067    422    410  0.0048225
21.072    404    409  0.0048902
21.077    379    408  0.0051757
21.082    389    407  0.0050299
21.087    417    406  0.0046913
21.092    409    406  0.0048225
21.097    381    407  0.0051757
21.102    435    408  0.0051020
21.107    411    411  0.0047562
21.112    417    414  0.0047562
21.117    418    420  0.0046913
21.122    390    427  0.0050299
21.127    414    439  0.0047562
21.132    472    445  0.0046277
21.137    447    430  0.0046277
21.142    422    421  0.0046913
21.147    431    417  0.0045654
21.152    402    416  0.0046913
21.157    424    419  0.0044444
21.162    426    424  0.0046277
21.167    422    426  0.0046913
21.172    432    417  0.0050299
21.177    406    413  0.0048225
21.182    451    414  0.0047562
21.187    391    416  0.0046913
21.192    430    420  0.0045654
21.197    447    427  0.0044444
21.202    414    433  0.0047562
21.207    423    423  0.0046277
21.212    414    415  0.0047562
21.217    427    414  0.0046277
21.222    400    413  0.0048902
21.227    386    414  0.0046277
21.232    415    415  0.0047562
21.237    377    416  0.0048902
21.242    419    418  0.0046913
21.247    434    420  0.0043283
21.252    432    422  0.0045654
21.257    425    424  0.0046277
21.262    447    428  0.0043858
21.267    444    432  0.0044444
21.272    449    437  0.0041623
21.277    417    443  0.0047562
21.282    451    450  0.0043858
21.287    502    459  0.0042166
21.292    489    470  0.0040058
21.297    509    485  0.0038579
21.302    528    503  0.0037180
21.307    554    510  0.0035431
21.312    528    522  0.0037180
21.317    598    546  0.0033029
21.322    635    580  0.0030864
21.327    574    624  0.0028905
21.332    741    678  0.0026570
21.337    833    743  0.0023565
21.342    879    815  0.0022461
21.347    990    887  0.0019930
21.352   1109    939  0.0017803
21.357    956    955  0.0017654
21.362    979    931  0.0020109
21.367    886    897  0.0022250
21.372    953    882  0.0020661
21.377    870    894  0.0020850
21.382    980    931  0.0020109
21.387    997    981  0.0019069
21.392   1000   1042  0.0018108
21.397   1053   1125  0.0016525
21.402   1163   1225  0.0015500
21.407   1312   1315  0.0015023
21.412   1454   1332  0.0013516
21.417   1256   1231  0.0014568
21.422   1074   1092  0.0017955
21.427   1055    991  0.0018740
21.432    873    917  0.0020109
21.437    916    838  0.0021433
21.442    704    755  0.0025252
21.447    687    689  0.0027127
21.452    687    644  0.0028597
21.457    585    611  0.0032283
21.462    571    579  0.0034602
21.467    572    547  0.0034199
21.472    540    519  0.0036290
21.477    528    499  0.0036290
21.482    490    485  0.0040058
21.487    480    475  0.0041091
21.492    477    467  0.0041091
21.497    414    462  0.0041623
21.502    452    459  0.0041091
21.507    445    457  0.0040058
21.512    440    455  0.0042166
21.517    452    455  0.0043283
21.522    460    457  0.0042719
21.527    465    458  0.0042166
21.532    505    458  0.0039063
21.537    461    460  0.0042719
21.542    459    464  0.0042719
21.547    496    470  0.0040570
21.552    428    478  0.0039063
21.557    494    489  0.0039555
21.562    475    502  0.0037180
21.567    497    512  0.0038579
21.572    544    518  0.0035013
21.577    529    531  0.0037180
21.582    597    546  0.0033029
21.587    660    564  0.0029861
21.592    530    583  0.0030190
21.597    631    605  0.0030524
21.602    632    631  0.0031210
21.607    684    665  0.0027412
21.612    700    714  0.0027995
21.617    766    781  0.0024267
21.622    826    870  0.0022250
21.627    996    982  0.0020109
21.632   1132   1113  0.0017654
21.637   1259   1257  0.0015623
21.642   1371   1392  0.0013127
21.647   1580   1440  0.0012486
21.652   1336   1327  0.0014680
21.657   1056   1113  0.0018579
21.662    896    934  0.0022041
21.667    885    825  0.0023338
21.672    819    769  0.0024752
21.677    802    753  0.0024507
21.682    827    765  0.0024029
21.687    853    802  0.0023114
21.692    888    857  0.0022461
21.697    944    928  0.0020850
21.702    966    987  0.0019579
21.707    996    992  0.0019753
21.712    973    958  0.0021633
21.717    876    927  0.0022461
21.722    875    904  0.0022461
21.727    913    878  0.0021836
21.732    884    837  0.0022250
21.737    768    778  0.0025508
21.742    686    714  0.0028597
21.747    703    654  0.0032283
21.752    609    605  0.0033802
21.757    568    567  0.0034602
21.762    523    537  0.0037638
21.767    485    514  0.0040570
21.772    509    497  0.0038579
21.777    462    481  0.0042719
21.782    452    469  0.0043283
21.787    465    459  0.0042166
21.792    473    452  0.0041623
21.797    457    446  0.0043283
21.802    453    442  0.0043283
21.807    427    438  0.0046277
21.812    399    437  0.0046913
21.817    420    436  0.0046913
21.822    396    433  0.0049593
21.827    434    431  0.0045654
21.832    418    430  0.0046913
21.837    420    429  0.0046913
21.842    427    427  0.0046913
21.847    407    420  0.0048225
21.852    373    416  0.0049593
21.857    372    414  0.0047562
21.862    387    412  0.0051020
21.867    406    411  0.0046913
21.872    451    411  0.0051757
21.877    395    412  0.0049593
21.882    387    413  0.0051020
21.887    386    415  0.0051020
21.892    418    419  0.0046913
21.897    388    424  0.0050299
21.902    424    418  0.0048225
21.907    373    411  0.0051020
21.912    410    409  0.0048225
21.917    418    409  0.0046913
21.922    415    410  0.0047562
21.927    379    410  0.0051757
21.932    400    406  0.0052510
21.937    382    405  0.0051757
21.942    394    406  0.0049593
21.947    369    407  0.0054066
21.952    371    408  0.0053279
21.957    423    406  0.0046277
21.962    399    405  0.0048902
21.967    384    406  0.0051020
21.972    390    406  0.0048225
21.977    391    404  0.0050299
21.982    390    403  0.0050299
21.987    376    404  0.0052510
21.992    375    405  0.0052510
21.997    404    405  0.0048225
22.002    365    404  0.0054066
22.007    376    404  0.0052510
22.012    414    405  0.0047562
22.017    394    403  0.0049593
22.022    415    402  0.0050299
22.027    414    401  0.0048902
22.032    386    400  0.0051020
22.037    432    400  0.0051757
22.042    410    400  0.0052510
22.047    386    400  0.0051020
22.052    423    401  0.0050299
22.057    383    402  0.0051020
22.062    370    404  0.0053279
22.067    423    406  0.0046277
22.072    397    403  0.0053279
22.077    417    401  0.0046913
22.082    380    401  0.0051757
22.087    361    401  0.0049593
22.092    385    402  0.0051020
22.097    432    403  0.0045654
22.102    383    404  0.0051020
22.107    386    407  0.0051020
22.112    396    410  0.0049593
22.117    420    414  0.0046913
22.122    427    419  0.0045654
22.127    433    426  0.0050299
22.132    423    431  0.0046277
22.137    450    425  0.0045654
22.142    432    423  0.0045654
22.147    405    425  0.0048225
22.152    391    431  0.0046277
22.157    453    440  0.0043283
22.162    473    452  0.0041623
22.167    448    467  0.0043858
22.172    489    485  0.0040058
22.177    537    503  0.0036731
22.182    534    516  0.0035431
22.187    564    519  0.0034602
22.192    543    511  0.0036290
22.197    533    498  0.0037180
22.202    536    483  0.0036731
22.207    494    466  0.0039555
22.212    503    449  0.0039063
22.217    458    435  0.0042719
22.222    421    426  0.0046277
22.227    451    420  0.0043283
22.232    417    416  0.0046913
22.237    439    413  0.0044444
22.242    420    411  0.0046913
22.247    443    409  0.0046913
22.252    414    408  0.0048902
22.257    401    408  0.0048902
22.262    378    408  0.0051757
22.267    399    408  0.0048902
22.272    389    409  0.0046277
22.277    420    410  0.0048902
22.282    429    412  0.0045654
22.287    447    415  0.0046277
22.292    414    418  0.0047562
22.297    422    423  0.0046277
22.302    412    430  0.0047562
22.307    397    439  0.0044444
22.312    489    450  0.0040058
22.317    475    463  0.0041091
22.322    441    477  0.0041623
22.327    510    487  0.0038579
22.332    437    487  0.0035431
22.337    480    477  0.0039063
22.342    495    464  0.0040570
22.347    460    453  0.0042719
22.352    472    446  0.0042166
22.357    445    443  0.0043858
22.362    418    442  0.0046913
22.367    458    443  0.0043858
22.372    430    444  0.0045654
22.377    486    445  0.0040058
22.382    461    448  0.0042719
22.387    453    452  0.0043283
22.392    451    460  0.0043283
22.397    497    473  0.0041623
22.402    486    493  0.0040058
22.407    520    521  0.0037638
22.412    555    558  0.0035431
22.417    580    606  0.0033802
22.422    623    662  0.0029218
22.427    727    719  0.0028293
22.432    810    753  0.0025252
22.437    726    733  0.0026298
22.442    653    664  0.0029861
22.447    604    593  0.0033029
22.452    517    542  0.0036731
22.457    473    511  0.0038579
22.462    492    494  0.0039555
22.467    445    487  0.0041623
22.472    496    487  0.0039555
22.477    534    488  0.0040570
22.482    490    479  0.0040058
22.487    473    477  0.0041091
22.492    532    482  0.0036731
22.497    504    492  0.0038579
22.502    522    508  0.0037638
22.507    548    530  0.0035856
22.512    583    562  0.0033412
22.517    618    606  0.0031562
22.522    648    663  0.0029218
22.527    774    737  0.0025767
22.532    892    825  0.0021836
22.537    949    921  0.0020661
22.542    972   1009  0.0019579
22.547   1017   1056  0.0018108
22.552   1050   1027  0.0018420
22.557    908    927  0.0021433
22.562    781    808  0.0025000
22.567    683    708  0.0028597
22.572    663    636  0.0031919
22.577    583    588  0.0033412
22.582    524    554  0.0035431
22.587    480    529  0.0036290
22.592    492    512  0.0039555
22.597    498    502  0.0039063
22.602    496    498  0.0039555
22.607    479    498  0.0040570
22.612    515    504  0.0038104
22.617    531    516  0.0036731
22.622    547    534  0.0035856
22.627    585    560  0.0033412
22.632    545    592  0.0032653
22.637    650    630  0.0030190
22.642    709    670  0.0027412
22.647    731    704  0.0026570
22.652    719    713  0.0027127
22.657    676    678  0.0028905
22.662    590    630  0.0033029
22.667    583    584  0.0033412
22.672    529    545  0.0036731
22.677    492    515  0.0039555
22.682    477    494  0.0041091
22.687    460    478  0.0042166
22.692    464    468  0.0042166
22.697    477    462  0.0041091
22.702    471    457  0.0041623
22.707    415    456  0.0040570
22.712    471    457  0.0043858
22.717    477    461  0.0041091
22.722    442    468  0.0041091
22.727    445    476  0.0040570
22.732    490    487  0.0042166
22.737    548    499  0.0038579
22.742    527    512  0.0037180
22.747    478    521  0.0037638
22.752    511    521  0.0038104
22.757    482    510  0.0040570
22.762    433    492  0.0045043
22.767    477    474  0.0043858
22.772    429    459  0.0045654
22.777    448    448  0.0045043
22.782    469    440  0.0042166
22.787    387    435  0.0050299
22.792    422    430  0.0046277
22.797    436    426  0.0044444
22.802    417    423  0.0046913
22.807    449    422  0.0043283
22.812    447    421  0.0048225
22.817    416    420  0.0045654
22.822    457    420  0.0044444
22.827    394    420  0.0046913
22.832    390    421  0.0045043
22.837    422    423  0.0046277
22.842    426    425  0.0046277
22.847    418    427  0.0046277
22.852    435    431  0.0044444
22.857    397    436  0.0048902
22.862    427    442  0.0045654
22.867    432    447  0.0045043
22.872    433    449  0.0045043
22.877    434    454  0.0045043
22.882    459    464  0.0042166
22.887    483    476  0.0040058
22.892    524    491  0.0038579
22.897    545    507  0.0035431
22.902    549    524  0.0035431
22.907    564    539  0.0034602
22.912    535    557  0.0036290
22.917    563    577  0.0034602
22.922    599    600  0.0032283
22.927    616    619  0.0030524
22.932    634    629  0.0029218
22.937    604    627  0.0029861
22.942    575    616  0.0029861
22.947    603    605  0.0031210
22.952    608    603  0.0032283
22.957    597    612  0.0032653
22.962    643    634  0.0030190
22.967    656    669  0.0029537
22.972    707    716  0.0027412
22.977    729    775  0.0026031
22.982    852    839  0.0023338
22.987    912    896  0.0021236
22.992    952    927  0.0020475
22.997    920    918  0.0020661
23.002    818    866  0.0023795
23.007    757    796  0.0025252
23.012    685    728  0.0028293
23.017    665    672  0.0029218
23.022    605    629  0.0031562
23.027    615    597  0.0031562
23.032    621    574  0.0031210
23.037    537    560  0.0031919
23.042    526    550  0.0033412
23.047    511    546  0.0034602
23.052    588    551  0.0033029
23.057    575    561  0.0033802
23.062    545    558  0.0033802
23.067    585    552  0.0033029
23.072    615    564  0.0031562
23.077    538    591  0.0031919
23.082    612    631  0.0031562
23.087    706    684  0.0027412
23.092    759    754  0.0025508
23.097    854    833  0.0023795
23.102    911    899  0.0021236
23.107    988    931  0.0019579
23.112    946    942  0.0020475
23.117    992    952  0.0019579
23.122   1053    940  0.0018420
23.127    961    886  0.0020109
23.132    822    801  0.0023565
23.137    710    719  0.0027127
23.142    703    660  0.0029537
23.147    645    623  0.0030190
23.152    641    603  0.0030190
23.157    606    595  0.0031919
23.162    631    597  0.0030524
23.167    653    606  0.0029537
23.172    608    620  0.0030864
23.177    636    644  0.0028597
23.182    676    681  0.0028597
23.187    723    731  0.0026846
23.192    746    780  0.0026031
23.197    829    817  0.0023795
23.202    915    859  0.0021236
23.207    955    894  0.0020291
23.212    978    909  0.0019753
23.217    877    898  0.0020475
23.222    916    864  0.0021236
23.227    814    813  0.0023795
23.232    755    756  0.0025767
23.237    728    701  0.0026570
23.242    688    654  0.0031210
23.247    581    617  0.0029861
23.252    582    590  0.0033412
23.257    567    571  0.0034199
23.262    562    559  0.0034602
23.267    511    548  0.0033802
23.272    581    542  0.0033412
23.277    514    541  0.0032283
23.282    608    546  0.0031919
23.287    581    557  0.0033412
23.292    612    574  0.0031562
23.297    568    600  0.0030524
23.302    669    636  0.0028905
23.307    704    687  0.0027412
23.312    823    757  0.0023565
23.317    843    850  0.0022893
23.322    951    964  0.0019930
23.327   1166   1097  0.0017507
23.332   1163   1236  0.0015140
23.337   1427   1350  0.0013516
23.342   1324   1394  0.0012486
23.347   1339   1328  0.0014457
23.352   1079   1183  0.0017955
23.357   1002   1019  0.0021236
23.362    813    878  0.0023795
23.367    745    768  0.0026031
23.372    694    684  0.0027995
23.377    647    626  0.0029861
23.382    636    583  0.0030524
23.387    552    550  0.0035013
23.392    571    524  0.0036290
23.397    542    503  0.0035856
23.402    533    486  0.0036290
23.407    473    472  0.0041091
23.412    491    461  0.0039555
23.417    466    452  0.0041623
23.422    477    445  0.0040570
23.427    446    439  0.0043283
23.432    440    435  0.0043858
23.437    451    431  0.0042719
23.442    447    428  0.0044444
23.447    444    426  0.0043283
23.452    446    423  0.0044444
23.457    420    420  0.0046277
23.462    414    418  0.0046913
23.467    420    416  0.0046277
23.472    417    413  0.0044444
23.477    438    412  0.0043858
23.482    454    410  0.0047562
23.487    400    410  0.0048225
23.492    393    410  0.0046913
23.497    421    410  0.0045654
23.502    401    411  0.0048225
23.507    399    412  0.0050299
23.512    408    414  0.0047562
23.517    429    417  0.0045043
23.522    403    420  0.0048225
23.527    381    425  0.0045043
23.532    402    430  0.0048225
23.537    417    434  0.0046277
23.542    414    436  0.0045043
23.547    446    434  0.0043283
23.552    445    430  0.0045043
23.557    427    425  0.0045043
23.562    424    420  0.0045654
23.567    397    416  0.0048225
23.572    417    414  0.0046277
23.577    401    413  0.0048225
23.582    371    413  0.0048902
23.587    401    414  0.0048225
23.592    462    417  0.0043858
23.597    414    419  0.0046913
23.602    410    421  0.0042719
23.607    391    421  0.0045654
23.612    424    421  0.0043858
23.617    373    420  0.0043283
23.622    397    419  0.0046913
23.627    428    419  0.0045043
23.632    429    418  0.0045043
23.637    429    418  0.0045043
23.642    382    419  0.0046913
23.647    418    417  0.0046277
23.652    375    414  0.0045043
23.657    413    414  0.0046913
23.662    389    415  0.0046913
23.667    406    416  0.0047562
23.672    425    418  0.0045654
23.677    414    420  0.0046277
23.682    425    423  0.0045654
23.687    426    426  0.0045043
23.692    444    432  0.0045043
23.697    434    439  0.0044444
23.702    479    448  0.0040570
23.707    448    460  0.0043283
23.712    490    475  0.0043283
23.717    483    493  0.0040058
23.722    480    514  0.0040058
23.727    487    537  0.0039555
23.732    534    560  0.0037180
23.737    534    579  0.0036290
23.742    557    590  0.0033412
23.747    608    585  0.0031919
23.752    555    567  0.0034602
23.757    527    544  0.0036731
23.762    524    519  0.0036731
23.767    535    495  0.0038579
23.772    466    476  0.0041623
23.777    455    461  0.0042719
23.782    494    449  0.0039063
23.787    428    441  0.0042719
23.792    446    434  0.0043283
23.797    402    430  0.0045043
23.802    453    427  0.0042719
23.807    448    424  0.0041623
23.812    447    423  0.0043283
23.817    441    422  0.0043858
23.822    413    423  0.0043858
23.827    413    425  0.0045654
23.832    411    427  0.0046913
23.837    456    430  0.0047562
23.842    434    434  0.0041091
23.847    452    437  0.0042719
23.852    470    439  0.0041091
23.857    449    441  0.0043283
23.862    424    441  0.0044444
23.867    429    438  0.0045043
23.872    443    437  0.0043283
23.877    446    438  0.0043283
23.882    426    441  0.0045043
23.887    446    445  0.0043283
23.892    452    450  0.0044444
23.897    421    457  0.0045654
23.902    455    464  0.0041623
23.907    519    470  0.0041091
23.912    472    475  0.0039555
23.917    485    478  0.0039555
23.922    463    477  0.0041623
23.927    462    473  0.0041623
23.932    430    467  0.0045043
23.937    440    460  0.0043858
23.942    462    453  0.0042719
23.947    416    447  0.0046277
23.952    453    443  0.0042719
23.957    420    439  0.0044444
23.962    464    436  0.0045654
23.967    412    432  0.0046913
23.972    442    428  0.0043858
23.977    440    422  0.0045043
23.982    384    417  0.0050299
23.987    405    413  0.0047562
23.992    435    408  0.0047562
23.997    417    404  0.0046277
24.002    426    402  0.0046913
24.007    374    400  0.0048902
24.012    417    400  0.0046277
24.017    387    400  0.0046277
24.022    414    402  0.0049593
24.027    412    404  0.0045654
24.032    380    408  0.0051020
24.037    406    413  0.0047562
24.042    414    417  0.0046913
24.047    430    421  0.0045043
24.052    414    420  0.0046913
24.057    425    415  0.0046913
24.062    423    409  0.0045654
24.067    398    405  0.0048225
24.072    388    403  0.0049593
24.077    403    402  0.0048902
24.082    422    400  0.0047562
24.087    385    396  0.0050299
24.092    390    394  0.0049593
24.097    396    394  0.0048902
24.102    392    394  0.0051020
24.107    379    395  0.0051020
24.112    393    396  0.0048902
24.117    386    398  0.0048225
24.122    402    400  0.0048225
24.127    410    402  0.0045654
24.132    415    406  0.0046277
24.137    451    411  0.0043858
24.142    423    418  0.0046913
24.147    440    422  0.0043858
24.152    378    420  0.0045043
24.157    419    422  0.0043858
24.162    412    427  0.0046913
24.167    429    435  0.0045043
24.172    468    445  0.0041091
24.177    424    458  0.0045654
24.182    465    475  0.0041623
24.187    487    497  0.0039063
24.192    535    524  0.0036290
24.197    579    559  0.0034602
24.202    642    609  0.0030190
24.207    646    673  0.0029861
24.212    711    752  0.0026298
24.217    818    840  0.0023565
24.222    949    923  0.0020291
24.227   1009    975  0.0017955
24.232    939    963  0.0017361
24.237    880    889  0.0021836
24.242    740    786  0.0026031
24.247    679    691  0.0030524
24.252    567    618  0.0034199
24.257    557    565  0.0034602
24.262    532    527  0.0039063
24.267    485    499  0.0040058
24.272    503    479  0.0038104
24.277    472    463  0.0041091
24.282    437    451  0.0043858
24.287    435    440  0.0044444
24.292    432    430  0.0044444
24.297    427    423  0.0045043
24.302    395    417  0.0046913
24.307    416    412  0.0046277
24.312    377    409  0.0048902
24.317    391    407  0.0049593
24.322    405    405  0.0049593
24.327    364    403  0.0048225
24.332    404    403  0.0046913
24.337    401    402  0.0051757
24.342    388    403  0.0049593
24.347    420    404  0.0045654
24.352    405    406  0.0045654
24.357    396    409  0.0048902
24.362    421    413  0.0045654
24.367    381    416  0.0046277
24.372    404    421  0.0046277
24.377    404    429  0.0045654
24.382    400    440  0.0048225
24.387    421    455  0.0045654
24.392    465    473  0.0041623
24.397    486    494  0.0039555
24.402    490    516  0.0041091
24.407    484    531  0.0040058
24.412    560    534  0.0039063
24.417    508    523  0.0038104
24.422    523    506  0.0036731
24.427    501    488  0.0041091
24.432    486    471  0.0039555
24.437    442    456  0.0043858
24.442    460    443  0.0045043
24.447    423    431  0.0045654
24.452    422    423  0.0045654
24.457    452    416  0.0046913
24.462    395    412  0.0048902
24.467    441    408  0.0046277
24.472    376    406  0.0047562
24.477    412    405  0.0046913
24.482    416    405  0.0046913
24.487    369    406  0.0044444
24.492    419    409  0.0045654
24.497    418    412  0.0046277
24.502    418    417  0.0046277
24.507    426    421  0.0045043
24.512    432    427  0.0045654
24.517    438    434  0.0043858
24.522    431    437  0.0044444
24.527    437    433  0.0043858
24.532    467    431  0.0045043
24.537    434    432  0.0044444
24.542    454    434  0.0042166
24.547    445    439  0.0043283
24.552    469    445  0.0040570
24.557    430    449  0.0042719
24.562    475    451  0.0040570
24.567    495    453  0.0041623
24.572    469    450  0.0043283
24.577    425    443  0.0045043
24.582    431    433  0.0044444
24.587    414    423  0.0044444
24.592    403    415  0.0047562
24.597    393    409  0.0045654
24.602    379    403  0.0051020
24.607    400    399  0.0048225
24.612    414    396  0.0046277
24.617    418    393  0.0046277
24.622    374    392  0.0051757
24.627    377    390  0.0051020
24.632    430    387  0.0049593
24.637    371    385  0.0051757
24.642    362    384  0.0053279
24.647    394    382  0.0048902
24.652    366    381  0.0052510
24.657    349    380  0.0054870
24.662    369    380  0.0055692
24.667    373    379  0.0051757
24.672    369    379  0.0051757
24.677    374    379  0.0051020
24.682    369    379  0.0050299
24.687    336    380  0.0050299
24.692    380    381  0.0051020
24.697    386    381  0.0049593
24.702    398    380  0.0048225
24.707    366    380  0.0052510
24.712    388    381  0.0052510
24.717    361    382  0.0053279
24.722    351    384  0.0054870
24.727    385    385  0.0050299
24.732    415    387  0.0046277
24.737    377    389  0.0051020
24.742    398    392  0.0048225
24.747    380    395  0.0050299
24.752    400    398  0.0048225
24.757    386    402  0.0049593
24.762    386    404  0.0049593
24.767    421    404  0.0048902
24.772    416    402  0.0051757
24.777    405    398  0.0047562
24.782    404    394  0.0047562
24.787    422    392  0.0048225
24.792    421    391  0.0050299
24.797    372    391  0.0051757
24.802    433    391  0.0050299
24.807    382    392  0.0050299
24.812    379    394  0.0051020
24.817    393    395  0.0048902
24.822    401    395  0.0047562
24.827    381    394  0.0050299
24.832    397    393  0.0051757
24.837    381    393  0.0050299
24.842    423    393  0.0050299
24.847    378    394  0.0051020
24.852    377    396  0.0048902
24.857    403    398  0.0047562
24.862    431    401  0.0045654
24.867    395    404  0.0048902
24.872    437    408  0.0047562
24.877    429    411  0.0045043
24.882    436    413  0.0043858
24.887    434    414  0.0044444
24.892    447    413  0.0042719
24.897    394    410  0.0048902
24.902    385    408  0.0045654
24.907    377    407  0.0046277
24.912    410    406  0.0046913
24.917    404    407  0.0047562
24.922    433    409  0.0048902
24.927    420    411  0.0045654
24.932    441    414  0.0047562
24.937    397    419  0.0048225
24.942    394    425  0.0050299
24.947    409    431  0.0046913
24.952    424    437  0.0045043
24.957    425    443  0.0045043
24.962    462    450  0.0042719
24.967    444    460  0.0043858
24.972    427    471  0.0043858
24.977    447    485  0.0042719
24.982    531    499  0.0040058
24.987    525    515  0.0038104
24.992    519    528  0.0037180
24.997    505    539  0.0036731
25.002    572    545  0.0100000
25.007    552    545  0.0069444
25.012    566    539  0.0068301
25.017    537    528  0.0071818
25.022    524    515  0.0076947
25.027    466    500  0.0082645
25.032    458    487  0.0084168
25.037    465    476  0.0085734
25.042    438    467  0.0087344
25.047    478    459  0.0085734
25.052    439    447  0.0087344
25.057    409    437  0.0094260
25.062    452    431  0.0092456
25.067    404    427  0.0094260
25.072    411    424  0.0090703
25.077    395    422  0.0092456
25.082    410    421  0.0094260
25.087    435    421  0.0087344
25.092    428    422  0.0089000
25.097    418    423  0.0092456
25.102    436    426  0.0087344
25.107    424    430  0.0090703
25.112    448    436  0.0085734
25.117    448    442  0.0085734
25.122    440    449  0.0087344
25.127    470    455  0.0081162
25.132    440    458  0.0082645
25.137    459    462  0.0082645
25.142    459    465  0.0081162
25.147    478    466  0.0082645
25.152    447    466  0.0085734
25.157    463    468  0.0087344
25.162    496    468  0.0079719
25.167    473    468  0.0081162
25.172    458    473  0.0084168
25.177    448    481  0.0081162
25.182    467    494  0.0081162
25.187    523    511  0.0082645
25.192    501    533  0.0076947
25.197    562    559  0.0068301
25.202    551    589  0.0069444
25.207    587    622  0.0065036
25.212    676    655  0.0059172
25.217    674    683  0.0054870
25.222    710    702  0.0054066
25.227    733    705  0.0052510
25.232    692    692  0.0054870
25.237    656    665  0.0058272
25.242    628    632  0.0057392
25.247    583    599  0.0054870
25.252    573    570  0.0087344
25.257    507    544  0.0090703
25.262    496    522  0.0092456
25.267    497    502  0.0092456
25.272    451    485  0.0102030
25.277    454    470  0.0102030
25.282    437    457  0.0106281
25.287    440    447  0.0106281
25.292    452    437  0.0110803
25.297    390    427  0.0118147
25.302    402    419  0.0115620
25.307    412    410  0.0113173
25.312    392    403  0.0118147
25.317    375    398  0.0123457
25.322    391    393  0.0118147
25.327    401    390  0.0115620
25.332    393    387  0.0118147
25.337    382    384  0.0120758
25.342    387    382  0.0120758
25.347    407    381  0.0126247
25.352    389    380  0.0118147
25.357    379    379  0.0120758
25.362    368    379  0.0126247
25.367    382    377  0.0123457
25.372    355    375  0.0129132
25.377    370    373  0.0123457
25.382    377    372  0.0120758
25.387    363    371  0.0126247
25.392    392    371  0.0126247
25.397    365    370  0.0126247
25.402    347    371  0.0129132
25.407    354    371  0.0129132
25.412    377    370  0.0123457
25.417    363    370  0.0126247
25.422    385    370  0.0126247
25.427    355    370  0.0129132
25.432    350    370  0.0129132
25.437    364    371  0.0118147
25.442    358    372  0.0129132
25.447    367    374  0.0126247
25.452    363    375  0.0129132
25.457    393    375  0.0129132
25.462    383    375  0.0120758
25.467    368    376  0.0126247
25.472    359    376  0.0126247
25.477    395    377  0.0120758
25.482    371    377  0.0123457
25.487    373    378  0.0123457
25.492    351    379  0.0132118
25.497    357    379  0.0132118
25.502    369    379  0.0126247
25.507    374    378  0.0123457
25.512    349    376  0.0132118
25.517    372    374  0.0123457
25.522    353    373  0.0123457
25.527    389    372  0.0118147
25.532    388    371  0.0126247
25.537    367    371  0.0123457
25.542    382    372  0.0120758
25.547    361    372  0.0129132
25.552    357    372  0.0123457
25.557    385    372  0.0120758
25.562    379    374  0.0120758
25.567    400    377  0.0126247
25.572    375    381  0.0123457
25.577    384    387  0.0120758
25.582    392    395  0.0118147
25.587    382    405  0.0113173
25.592    412    416  0.0110803
25.597    408    427  0.0113173
25.602    424    431  0.0108507
25.607    450    426  0.0110803
25.612    404    417  0.0113173
25.617    387    411  0.0118147
25.622    425    411  0.0118147
25.627    380    416  0.0120758
25.632    443    424  0.0113173
25.637    433    431  0.0110803
25.642    420    428  0.0115620
25.647    416    415  0.0123457
25.652    395    400  0.0126247
25.657    367    388  0.0126247
25.662    360    381  0.0129132
25.667    365    377  0.0126247
25.672    373    374  0.0123457
25.677    348    374  0.0132118
25.682    347    374  0.0126247
25.687    351    374  0.0132118
25.692    389    375  0.0118147
25.697    363    376  0.0126247
25.702    359    375  0.0129132
25.707    353    374  0.0123457
25.712    361    372  0.0126247
25.717    365    370  0.0126247
25.722    377    368  0.0123457
25.727    355    367  0.0129132
25.732    377    366  0.0123457
25.737    365    365  0.0126247
25.742    361    365  0.0126247
25.747    389    365  0.0129132
25.752    387    365  0.0126247
25.757    382    367  0.0120758
25.762    364    368  0.0126247
25.767    370    369  0.0123457
25.772    356    370  0.0129132
25.777    370    372  0.0123457
25.782    374    376  0.0123457
25.787    398    382  0.0113173
25.792    379    386  0.0120758
25.797    398    392  0.0118147
25.802    393    400  0.0118147
25.807    399    408  0.0115620
25.812    396    412  0.0115620
25.817    391    408  0.0118147
25.822    379    400  0.0120758
25.827    377    394  0.0118147
25.832    389    392  0.0118147
25.837    384    392  0.0120758
25.842    383    394  0.0120758
25.847    398    398  0.0115620
25.852    410    404  0.0113173
25.857    397    410  0.0115620
25.862    429    419  0.0106281
25.867    423    428  0.0108507
25.872    455    438  0.0102030
25.877    462    448  0.0100000
25.882    480    457  0.0096117
25.887    499    465  0.0092456
25.892    477    469  0.0096117
25.897    455    469  0.0102030
25.902    448    465  0.0106281
25.907    426    457  0.0108507
25.912    454    446  0.0110803
25.917    444    437  0.0113173
25.922    416    430  0.0110803
25.927    409    425  0.0113173
25.932    414    423  0.0110803
25.937    421    421  0.0108507
25.942    410    421  0.0110803
25.947    435    423  0.0106281
25.952    427    427  0.0108507
25.957    413    434  0.0110803
25.962    428    443  0.0106281
25.967    447    454  0.0102030
25.972    446    465  0.0104123
25.977    453    473  0.0102030
25.982    470    478  0.0098030
25.987    483    476  0.0096117
25.992    450    468  0.0094260
25.997    461    457  0.0100000
26.002    431    445  0.0106281
26.007    418    436  0.0110803
26.012    433    430  0.0106281
26.017    409    427  0.0108507
26.022    421    426  0.0108507
26.027    406    429  0.0108507
26.032    432    432  0.0106281
26.037    448    437  0.0108507
26.042    418    445  0.0110803
26.047    448    457  0.0102030
26.052    444    473  0.0102030
26.057    475    489  0.0096117
26.062    496    503  0.0094260
26.067    508    511  0.0092456
26.072    531    510  0.0085734
26.077    495    498  0.0092456
26.082    458    480  0.0100000
26.087    455    463  0.0100000
26.092    464    449  0.0108507
26.097    428    439  0.0106281
26.102    458    432  0.0106281
26.107    408    428  0.0106281
26.112    427    426  0.0108507
26.117    428    427  0.0106281
26.122    448    430  0.0102030
26.127    432    435  0.0120758
26.132    423    443  0.0113173
26.137    482    455  0.0118147
26.142    458    470  0.0115620
26.147    489    491  0.0108507
26.152    503    517  0.0104123
26.157    531    549  0.0100000
26.162    550    587  0.0096117
26.167    620    629  0.0084168
26.172    661    670  0.0079719
26.177    732    701  0.0071818
26.182    689    715  0.0069444
26.187    696    706  0.0075614
26.192    633    678  0.0084168
26.197    581    641  0.0090703
26.202    544    606  0.0098030
26.207    540    576  0.0098030
26.212    526    552  0.0100000
26.217    494    531  0.0106281
26.222    517    513  0.0108507
26.227    480    500  0.0113173
26.232    458    489  0.0115620
26.237    447    479  0.0118147
26.242    458    465  0.0115620
26.247    438    451  0.0120758
26.252    414    438  0.0120758
26.257    443    428  0.0129132
26.262    417    420  0.0126247
26.267    418    414  0.0126247
26.272    391    408  0.0126247
26.277    402    402  0.0129132
26.282    399    397  0.0129132
26.287    395    392  0.0135208
26.292    359    386  0.0138408
26.297    398    382  0.0132118
26.302    394    378  0.0135208
26.307    372    376  0.0141723
26.312    372    374  0.0141723
26.317    369    372  0.0135208
26.322    378    371  0.0138408
26.327    374    370  0.0141723
26.332    364    370  0.0145159
26.337    386    371  0.0135208
26.342    380    371  0.0138408
26.347    385    372  0.0138408
26.352    398    373  0.0145159
26.357    369    374  0.0138408
26.362    378    374  0.0132118
26.367    391    373  0.0135208
26.372    354    372  0.0135208
26.377    371    370  0.0141723
26.382    383    368  0.0138408
26.387    390    366  0.0141723
26.392    360    365  0.0145159
26.397    373    364  0.0145159
26.402    355    364  0.0148721
26.407    371    365  0.0141723
26.412    365    368  0.0145159
26.417    368    370  0.0141723
26.422    367    368  0.0145159
26.427    372    366  0.0141723
26.432    364    366  0.0145159
26.437    363    365  0.0148721
26.442    364    362  0.0145159
26.447    376    359  0.0141723
26.452    377    356  0.0148721
26.457    362    354  0.0145159
26.462    349    353  0.0152416
26.467    328    352  0.0148721
26.472    355    351  0.0145159
26.477    341    351  0.0152416
26.482    364    351  0.0152416
26.487    354    351  0.0148721
26.492    354    351  0.0148721
26.497    343    352  0.0152416
26.502    348    352  0.0148721
26.507    351    352  0.0148721
26.512    345    351  0.0148721
26.517    353    350  0.0145159
26.522    346    349  0.0152416
26.527    334    349  0.0156250
26.532    347    348  0.0152416
26.537    353    347  0.0152416
26.542    327    347  0.0160231
26.547    323    346  0.0156250
26.552    348    346  0.0152416
26.557    329    345  0.0152416
26.562    363    345  0.0145159
26.567    364    345  0.0152416
26.572    354    344  0.0148721
26.577    329    344  0.0160231
26.582    345    344  0.0152416
26.587    337    344  0.0156250
26.592    353    344  0.0152416
26.597    337    344  0.0156250
26.602    345    344  0.0152416
26.607    368    344  0.0152416
26.612    368    344  0.0148721
26.617    349    344  0.0152416
26.622    358    344  0.0145159
26.627    348    344  0.0152416
26.632    359    345  0.0145159
26.637    337    345  0.0156250
26.642    329    346  0.0152416
26.647    351    347  0.0148721
26.652    339    347  0.0156250
26.657    341    347  0.0152416
26.662    351    346  0.0148721
26.667    344    347  0.0152416
26.672    354    347  0.0145159
26.677    340    347  0.0152416
26.682    337    346  0.0156250
26.687    361    346  0.0148721
26.692    342    347  0.0148721
26.697    354    348  0.0148721
26.702    359    349  0.0145159
26.707    327    351  0.0145159
26.712    342    353  0.0145159
26.717    347    356  0.0152416
26.722    359    360  0.0145159
26.727    377    362  0.0138408
26.732    355    362  0.0145159
26.737    365    363  0.0141723
26.742    357    363  0.0148721
26.747    371    362  0.0141723
26.752    371    361  0.0145159
26.757    370    359  0.0141723
26.762    367    358  0.0141723
26.767    369    357  0.0141723
26.772    361    356  0.0145159
26.777    350    356  0.0145159
26.782    332    357  0.0141723
26.787    382    358  0.0145159
26.792    358    359  0.0145159
26.797    372    362  0.0141723
26.802    387    366  0.0135208
26.807    345    370  0.0135208
26.812    371    376  0.0141723
26.817    405    383  0.0129132
26.822    386    390  0.0135208
26.827    395    396  0.0132118
26.832    419    400  0.0126247
26.837    405    400  0.0129132
26.842    393    398  0.0132118
26.847    395    395  0.0132118
26.852    376    392  0.0138408
26.857    380    390  0.0138408
26.862    391    389  0.0135208
26.867    365    390  0.0132118
26.872    400    392  0.0132118
26.877    390    395  0.0135208
26.882    409    399  0.0129132
26.887    423    402  0.0123457
26.892    416    406  0.0126247
26.897    419    409  0.0126247
26.902    418    412  0.0126247
26.907    399    416  0.0123457
26.912    416    421  0.0126247
26.917    408    426  0.0123457
26.922    424    431  0.0123457
26.927    429    433  0.0123457
26.932    417    432  0.0126247
26.937    401    428  0.0123457
26.942    417    424  0.0126247
26.947    418    422  0.0126247
26.952    426    423  0.0123457
26.957    454    425  0.0123457
26.962    424    428  0.0123457
26.967    440    431  0.0118147
26.972    424    432  0.0123457
26.977    453    431  0.0118147
26.982    434    429  0.0118147
26.987    401    426  0.0118147
26.992    427    422  0.0123457
26.997    418    417  0.0126247
27.002    431    413  0.0126247
27.007    405    408  0.0129132
27.012    413    404  0.0126247
27.017    406    400  0.0126247
27.022    397    396  0.0132118
27.027    386    393  0.0135208
27.032    416    390  0.0135208
27.037    386    389  0.0135208
27.042    391    388  0.0135208
27.047    403    389  0.0129132
27.052    386    391  0.0126247
27.057    409    395  0.0129132
27.062    397    400  0.0126247
27.067    406    406  0.0129132
27.072    382    408  0.0120758
27.077    418    406  0.0126247
27.082    388    402  0.0135208
27.087    400    399  0.0132118
27.092    402    398  0.0129132
27.097    414    398  0.0126247
27.102    421    399  0.0123457
27.107    434    399  0.0120758
27.112    384    398  0.0120758
27.117    436    397  0.0120758
27.122    371    393  0.0126247
27.127    391    388  0.0135208
27.132    392    382  0.0132118
27.137    380    377  0.0138408
27.142    394    373  0.0135208
27.147    350    369  0.0138408
27.152    349    365  0.0141723
27.157    363    362  0.0138408
27.162    364    360  0.0141723
27.167    375    358  0.0138408
27.172    367    356  0.0141723
27.177    358    355  0.0152416
27.182    337    354  0.0148721
27.187    351    353  0.0148721
27.192    343    353  0.0152416
27.197    357    350  0.0145159
27.202    353    348  0.0148721
27.207    336    346  0.0156250
27.212    336    345  0.0148721
27.217    329    344  0.0160231
27.222    327    344  0.0148721
27.227    351    343  0.0148721
27.232    334    343  0.0156250
27.237    361    342  0.0148721
27.242    334    342  0.0152416
27.247    341    341  0.0152416
27.252    344    341  0.0152416
27.257    344    341  0.0152416
27.262    346    341  0.0148721
27.267    348    341  0.0148721
27.272    347    342  0.0145159
27.277    360    342  0.0145159
27.282    355    343  0.0145159
27.287    368    345  0.0148721
27.292    348    346  0.0148721
27.297    343    344  0.0152416
27.302    353    343  0.0148721
27.307    339    343  0.0152416
27.312    354    343  0.0148721
27.317    341    344  0.0152416
27.322    351    344  0.0148721
27.327    329    346  0.0145159
27.332    341    347  0.0148721
27.337    366    350  0.0152416
27.342    343    353  0.0152416
27.347    370    356  0.0141723
27.352    361    358  0.0141723
27.357    363    357  0.0141723
27.362    358    356  0.0145159
27.367    356    357  0.0145159
27.372    337    358  0.0145159
27.377    360    359  0.0145159
27.382    354    362  0.0145159
27.387    368    364  0.0141723
27.392    378    366  0.0145159
27.397    361    367  0.0145159
27.402    383    367  0.0138408
27.407    365    368  0.0141723
27.412    358    368  0.0145159
27.417    357    366  0.0145159
27.422    373    364  0.0138408
27.427    336    361  0.0148721
27.432    356    358  0.0148721
27.437    348    355  0.0148721
27.442    355    352  0.0145159
27.447    353    349  0.0148721
27.452    329    347  0.0148721
27.457    362    345  0.0145159
27.462    346    344  0.0148721
27.467    360    344  0.0148721
27.472    357    343  0.0152416
27.477    332    343  0.0148721
27.482    357    343  0.0145159
27.487    349    342  0.0148721
27.492    330    342  0.0152416
27.497    318    343  0.0145159
27.502    336    343  0.0156250
27.507    346    344  0.0148721
27.512    352    345  0.0148721
27.517    364    347  0.0141723
27.522    366    349  0.0141723
27.527    343    351  0.0141723
27.532    337    353  0.0152416
27.537    349    355  0.0148721
27.542    361    356  0.0145159
27.547    349    358  0.0148721
27.552    374    360  0.0138408
27.557    358    360  0.0145159
27.562    366    360  0.0141723
27.567    350    360  0.0138408
27.572    374    359  0.0138408
27.577    364    358  0.0141723
27.582    346    357  0.0145159
27.587    365    356  0.0141723
27.592    360    355  0.0145159
27.597    356    355  0.0145159
27.602    364    355  0.0141723
27.607    354    356  0.0145159
27.612    360    358  0.0145159
27.617    364    360  0.0141723
27.622    364    362  0.0141723
27.627    379    362  0.0138408
27.632    374    361  0.0138408
27.637    376    360  0.0138408
27.642    354    358  0.0145159
27.647    351    357  0.0145159
27.652    359    357  0.0145159
27.657    354    358  0.0145159
27.662    367    358  0.0141723
27.667    341    359  0.0141723
27.672    371    360  0.0138408
27.677    350    362  0.0141723
27.682    368    364  0.0141723
27.687    381    366  0.0138408
27.692    363    368  0.0141723
27.697    373    370  0.0138408
27.702    377    371  0.0145159
27.707    366    370  0.0141723
27.712    347    368  0.0148721
27.717    364    366  0.0141723
27.722    362    366  0.0138408
27.727    379    367  0.0135208
27.732    366    367  0.0141723
27.737    358    368  0.0145159
27.742    371    368  0.0138408
27.747    370    367  0.0138408
27.752    370    365  0.0138408
27.757    372    362  0.0141723
27.762    380    361  0.0138408
27.767    353    361  0.0141723
27.772    367    361  0.0141723
27.777    382    361  0.0138408
27.782    361    359  0.0145159
27.787    379    356  0.0145159
27.792    368    355  0.0145159
27.797    365    355  0.0141723
27.802    378    355  0.0138408
27.807    375    355  0.0138408
27.812    366    354  0.0138408
27.817    358    354  0.0145159
27.822    361    354  0.0141723
27.827    374    355  0.0138408
27.832    358    357  0.0145159
27.837    359    359  0.0145159
27.842    377    362  0.0138408
27.847    356    365  0.0138408
27.852    369    369  0.0138408
27.857    366    374  0.0138408
27.862    383    381  0.0135208
27.867    408    390  0.0126247
27.872    406    400  0.0126247
27.877    424    409  0.0120758
27.882    433    416  0.0118147
27.887    438    416  0.0120758
27.892    426    410  0.0120758
27.897    401    399  0.0129132
27.902    410    388  0.0138408
27.907    389    378  0.0132118
27.912    362    370  0.0141723
27.917    358    364  0.0145159
27.922    356    360  0.0145159
27.927    349    357  0.0148721
27.932    350    355  0.0148721
27.937    352    353  0.0145159
27.942    347    353  0.0141723
27.947    350    353  0.0148721
27.952    341    353  0.0141723
27.957    363    354  0.0141723
27.962    363    354  0.0141723
27.967    368    354  0.0141723
27.972    368    353  0.0141723
27.977    363    352  0.0141723
27.982    361    350  0.0141723
27.987    356    349  0.0145159
27.992    360    348  0.0141723
27.997    347    348  0.0148721
28.002    353    347  0.0145159
28.007    342    345  0.0152416
28.012    351    344  0.0145159
28.017    351    344  0.0148721
28.022    342    343  0.0152416
28.027    345    343  0.0148721
28.032    356    343  0.0145159
28.037    321    342  0.0145159
28.042    353    342  0.0145159
28.047    316    341  0.0152416
28.052    348    340  0.0148721
28.057    339    339  0.0152416
28.062    356    338  0.0145159
28.067    344    337  0.0148721
28.072    360    337  0.0152416
28.077    327    336  0.0156250
28.082    338    336  0.0145159
28.087    330    335  0.0156250
28.092    356    335  0.0156250
28.097    337    335  0.0148721
28.102    338    335  0.0152416
28.107    332    335  0.0156250
28.112    349    335  0.0148721
28.117    329    335  0.0156250
28.122    321    335  0.0148721
28.127    348    335  0.0148721
28.132    339    336  0.0152416
28.137    334    336  0.0152416
28.142    340    337  0.0152416
28.147    344    337  0.0145159
28.152    337    336  0.0152416
28.157    348    336  0.0148721
28.162    340    337  0.0152416
28.167    332    337  0.0141723
28.172    349    337  0.0148721
28.177    319    338  0.0145159
28.182    362    339  0.0141723
28.187    321    340  0.0148721
28.192    341    342  0.0152416
28.197    340    345  0.0152416
28.202    350    347  0.0148721
28.207    355    348  0.0145159
28.212    355    349  0.0145159
28.217    350    352  0.0148721
28.222    348    355  0.0148721
28.227    364    357  0.0141723
28.232    334    356  0.0141723
28.237    372    354  0.0141723
28.242    350    351  0.0148721
28.247    343    349  0.0148721
28.252    359    348  0.0145159
28.257    356    347  0.0145159
28.262    361    347  0.0141723
28.267    326    348  0.0141723
28.272    361    349  0.0156250
28.277    364    351  0.0145159
28.282    332    352  0.0145159
28.287    365    353  0.0141723
28.292    366    353  0.0141723
28.297    363    353  0.0141723
28.302    340    352  0.0138408
28.307    371    351  0.0138408
28.312    375    350  0.0138408
28.317    359    349  0.0141723
28.322    369    347  0.0148721
28.327    342    346  0.0148721
28.332    367    344  0.0148721
28.337    336    343  0.0156250
28.342    347    342  0.0148721
28.347    350    342  0.0145159
28.352    357    341  0.0156250
28.357    356    341  0.0145159
28.362    346    340  0.0148721
28.367    332    340  0.0156250
28.372    344    340  0.0148721
28.377    356    340  0.0145159
28.382    338    341  0.0152416
28.387    336    341  0.0145159
28.392    324    342  0.0145159
28.397    354    343  0.0145159
28.402    354    344  0.0145159
28.407    354    346  0.0145159
28.412    365    348  0.0141723
28.417    364    350  0.0141723
28.422    367    353  0.0138408
28.427    349    356  0.0148721
28.432    373    360  0.0138408
28.437    360    366  0.0141723
28.442    375    374  0.0135208
28.447    402    384  0.0132118
28.452    391    397  0.0132118
28.457    400    411  0.0129132
28.462    426    425  0.0120758
28.467    434    435  0.0118147
28.472    433    440  0.0082645
28.477    442    440  0.0082645
28.482    423    438  0.0085734
28.487    414    439  0.0087344
28.492    419    440  0.0087344
28.497    423    438  0.0085734
28.502    422    429  0.0085734
28.507    404    416  0.0089000
28.512    411    401  0.0089000
28.517    401    388  0.0094260
28.522    380    378  0.0090703
28.527    367    371  0.0098030
28.532    365    365  0.0100000
28.537    367    360  0.0098030
28.542    361    357  0.0100000
28.547    373    355  0.0098030
28.552    353    353  0.0102030
28.557    357    353  0.0102030
28.562    370    353  0.0098030
28.567    373    354  0.0106281
28.572    384    355  0.0094260
28.577    371    358  0.0098030
28.582    364    361  0.0100000
28.587    345    366  0.0100000
28.592    348    373  0.0098030
28.597    350    381  0.0094260
28.602    411    391  0.0094260
28.607    411    400  0.0089000
28.612    414    406  0.0087344
28.617    399    408  0.0085734
28.622    399    405  0.0092456
28.627    405    397  0.0089000
28.632    397    388  0.0094260
28.637    386    381  0.0094260
28.642    349    375  0.0098030
28.647    400    371  0.0090703
28.652    347    367  0.0089000
28.657    368    364  0.0098030
28.662    369    362  0.0098030
28.667    340    358  0.0104123
28.672    371    356  0.0102030
28.677    381    355  0.0100000
28.682    329    354  0.0104123
28.687    357    351  0.0102030
28.692    341    350  0.0102030
28.697    348    349  0.0102030
28.702    353    349  0.0102030
28.707    325    349  0.0100000
28.712    342    350  0.0106281
28.717    352    350  0.0102030
28.722    376    349  0.0104123
28.727    356    349  0.0102030
28.732    366    348  0.0098030
28.737    365    348  0.0100000
28.742    319    348  0.0104123
28.747    355    347  0.0102030
28.752    335    346  0.0108507
28.757    361    346  0.0100000
28.762    353    346  0.0102030
28.767    334    346  0.0104123
28.772    322    347  0.0104123
28.777    343    348  0.0106281
28.782    335    349  0.0102030
28.787    367    349  0.0098030
28.792    365    350  0.0100000
28.797    356    351  0.0098030
28.802    367    352  0.0098030
28.807    354    354  0.0102030
28.812    353    357  0.0102030
28.817    365    360  0.0100000
28.822    361    363  0.0100000
28.827    381    367  0.0098030
28.832    368    371  0.0098030
28.837    351    375  0.0096117
28.842    410    380  0.0096117
28.847    387    385  0.0094260
28.852    408    389  0.0089000
28.857    398    392  0.0090703
28.862    364    393  0.0087344
28.867    408    394  0.0089000
28.872    419    394  0.0085734
28.877    412    393  0.0090703
28.882    389    390  0.0092456
28.887    383    387  0.0100000
28.892    407    383  0.0094260
28.897    366    378  0.0096117
28.902    362    374  0.0100000
28.907    365    370  0.0098030
28.912    359    366  0.0102030
28.917    363    362  0.0100000
28.922    363    359  0.0100000
28.927    380    357  0.0094260
28.932    366    355  0.0098030
28.937    369    353  0.0098030
28.942    345    352  0.0104123
28.947    357    351  0.0100000
28.952    366    351  0.0098030
28.957    373    351  0.0100000
28.962    377    352  0.0096117
28.967    362    353  0.0100000
28.972    341    353  0.0106281
28.977    346    353  0.0102030
28.982    352    353  0.0102030
28.987    368    353  0.0098030
28.992    329    352  0.0102030
28.997    370    350  0.0104123
29.002    378    348  0.0096117
29.007    329    347  0.0106281
29.012    337    346  0.0106281
29.017    363    345  0.0100000
29.022    333    344  0.0108507
29.027    348    344  0.0104123
29.032    352    344  0.0102030
29.037    334    345  0.0102030
29.042    358    346  0.0100000
29.047    353    348  0.0102030
29.052    341    350  0.0106281
29.057    351    351  0.0104123
29.062    339    352  0.0106281
29.067    347    353  0.0104123
29.072    337    352  0.0104123
29.077    365    351  0.0098030
29.082    379    349  0.0100000
29.087    331    348  0.0104123
29.092    374    348  0.0106281
29.097    353    348  0.0102030
29.102    354    348  0.0102030
29.107    364    348  0.0104123
29.112    331    349  0.0108507
29.117    357    351  0.0100000
29.122    377    352  0.0096117
29.127    349    352  0.0102030
29.132    347    353  0.0104123
29.137    364    354  0.0098030
29.142    378    353  0.0094260
29.147    360    353  0.0098030
29.152    346    352  0.0104123
29.157    343    351  0.0102030
29.162    348    350  0.0104123
29.167    367    350  0.0100000
29.172    332    350  0.0104123
29.177    343    350  0.0104123
29.182    346    351  0.0104123
29.187    367    352  0.0106281
29.192    340    351  0.0106281
29.197    349    350  0.0102030
29.202    350    348  0.0102030
29.207    353    347  0.0102030
29.212    344    346  0.0104123
29.217    374    346  0.0102030
29.222    342    346  0.0104123
29.227    342    346  0.0104123
29.232    332    346  0.0106281
29.237    328    345  0.0108507
29.242    324    346  0.0098030
29.247    342    346  0.0104123
29.252    347    348  0.0104123
29.257    319    349  0.0100000
29.262    355    351  0.0100000
29.267    357    351  0.0100000
29.272    335    352  0.0104123
29.277    359    353  0.0100000
29.282    328    354  0.0102030
29.287    351    355  0.0102030
29.292    351    356  0.0102030
29.297    361    358  0.0100000
29.302    354    359  0.0102030
29.307    368    362  0.0096117
29.312    381    366  0.0100000
29.317    364    371  0.0098030
29.322    365    378  0.0098030
29.327    383    386  0.0094260
29.332    374    393  0.0096117
29.337    389    403  0.0092456
29.342    381    414  0.0094260
29.347    386    423  0.0092456
29.352    406    428  0.0087344
29.357    398    427  0.0087344
29.362    420    420  0.0090703
29.367    380    411  0.0094260
29.372    389    403  0.0092456
29.377    371    397  0.0094260
29.382    418    393  0.0092456
29.387    372    392  0.0096117
29.392    396    392  0.0090703
29.397    405    392  0.0089000
29.402    388    393  0.0092456
29.407    407    393  0.0087344
29.412    401    390  0.0089000
29.417    398    384  0.0090703
29.422    386    379  0.0090703
29.427    378    374  0.0094260
29.432    395    369  0.0094260
29.437    342    365  0.0102030
29.442    360    362  0.0100000
29.447    350    359  0.0102030
29.452    376    357  0.0102030
29.457    355    355  0.0100000
29.462    356    354  0.0100000
29.467    350    353  0.0102030
29.472    362    352  0.0098030
29.477    367    351  0.0102030
29.482    347    351  0.0102030
29.487    373    351  0.0096117
29.492    375    350  0.0100000
29.497    359    350  0.0100000
29.502    373    350  0.0098030
29.507    336    350  0.0106281
29.512    353    349  0.0102030
29.517    346    349  0.0104123
29.522    356    349  0.0102030
29.527    359    349  0.0100000
29.532    357    350  0.0100000
29.537    346    352  0.0096117
29.542    323    354  0.0100000
29.547    384    357  0.0092456
29.552    368    361  0.0098030
29.557    394    368  0.0090703
29.562    404    376  0.0089000
29.567    393    384  0.0090703
29.572    401    393  0.0089000
29.577    441    398  0.0081162
29.582    388    396  0.0082645
29.587    410    389  0.0087344
29.592    388    381  0.0090703
29.597    356    374  0.0098030
29.602    359    369  0.0098030
29.607    391    364  0.0098030
29.612    379    361  0.0104123
29.617    364    360  0.0098030
29.622    361    358  0.0100000
29.627    365    356  0.0098030
29.632    368    354  0.0096117
29.637    361    352  0.0098030
29.642    362    351  0.0100000
29.647    362    349  0.0098030
29.652    324    349  0.0104123
29.657    373    348  0.0100000
29.662    358    348  0.0100000
29.667    355    347  0.0100000
29.672    340    346  0.0100000
29.677    369    345  0.0102030
29.682    357    345  0.0100000
29.687    340    345  0.0104123
29.692    338    345  0.0106281
29.697    370    345  0.0102030
29.702    358    345  0.0100000
29.707    355    345  0.0100000
29.712    330    345  0.0108507
29.717    345    346  0.0104123
29.722    355    346  0.0104123
29.727    348    345  0.0102030
29.732    376    345  0.0104123
29.737    337    345  0.0106281
29.742    370    345  0.0096117
29.747    354    346  0.0106281
29.752    352    347  0.0102030
29.757    366    348  0.0113173
29.762    335    349  0.0104123
29.767    342    350  0.0098030
29.772    332    350  0.0106281
29.777    361    351  0.0104123
29.782    357    351  0.0100000
29.787    321    350  0.0110803
29.792    343    351  0.0102030
29.797    357    352  0.0100000
29.802    343    354  0.0100000
29.807    368    356  0.0096117
29.812    352    359  0.0102030
29.817    370    360  0.0096117
29.822    350    360  0.0102030
29.827    339    361  0.0094260
29.832    351    364  0.0102030
29.837    337    368  0.0102030
29.842    401    371  0.0100000
29.847    364    374  0.0098030
29.852    368    378  0.0096117
29.857    373    383  0.0096117
29.862    386    389  0.0092456
29.867    397    395  0.0089000
29.872    395    401  0.0090703
29.877    428    406  0.0082645
29.882    396    408  0.0084168
29.887    420    409  0.0084168
29.892    410    407  0.0087344
29.897    399    404  0.0089000
29.902    387    400  0.0092456
29.907    392    396  0.0090703
29.912    385    392  0.0092456
29.917    370    387  0.0098030
29.922    370    383  0.0094260
29.927    378    380  0.0094260
29.932    366    379  0.0098030
29.937    378    378  0.0098030
29.942    376    379  0.0092456
29.947    384    380  0.0092456
29.952    371    382  0.0096117
29.957    386    383  0.0092456
29.962    399    383  0.0094260
29.967    380    382  0.0094260
29.972    384    381  0.0092456
29.977    383    379  0.0092456
29.982    369    379  0.0092456
29.987    376    379  0.0094260
29.992    378    379  0.0092456
29.997    372    378  0.0094260
30.002    346    377  0.0092456
30.007    375    375  0.0098030
30.012    363    373  0.0098030
30.017    393    370  0.0090703
30.022    381    369  0.0094260
30.027    363    367  0.0098030
30.032    379    366  0.0094260
30.037    352    365  0.0098030
30.042    366    363  0.0098030
30.047    362    362  0.0098030
30.052    370    361  0.0096117
30.057    338    362  0.0102030
30.062    373    362  0.0096117
30.067    332    363  0.0100000
30.072    356    363  0.0100000
30.077    346    362  0.0102030
30.082    376    362  0.0094260
30.087    361    363  0.0098030
30.092    359    364  0.0098030
30.097    351    365  0.0102030
30.102    372    366  0.0096117
30.107    345    366  0.0100000
30.112    344    365  0.0104123
30.117    347    363  0.0102030
30.122    336    361  0.0106281
30.127    356    360  0.0100000
30.132    340    359  0.0104123
30.137    357    357  0.0100000
30.142    354    355  0.0100000
30.147    333    354  0.0106281
30.152    339    353  0.0104123
30.157    345    352  0.0102030
30.162    380    351  0.0106281
30.167    338    351  0.0104123
30.172    355    350  0.0100000
30.177    347    350  0.0102030
30.182    378    350  0.0100000
30.187    330    350  0.0108507
30.192    348    350  0.0102030
30.197    337    350  0.0104123
30.202    342    350  0.0100000
30.207    346    350  0.0102030
30.212    321    350  0.0098030
30.217    365    350  0.0096117
30.222    341    350  0.0104123
30.227    329    351  0.0102030
30.232    353    351  0.0100000
30.237    353    351  0.0102030
30.242    373    352  0.0102030
30.247    327    352  0.0104123
30.252    354    353  0.0100000
30.257    377    354  0.0096117
30.262    346    355  0.0100000
30.267    340    357  0.0098030
30.272    334    359  0.0106281
30.277    362    359  0.0098030
30.282    354    360  0.0100000
30.287    360    362  0.0098030
30.292    353    364  0.0100000
30.297    386    367  0.0100000
30.302    348    370  0.0098030
30.307    362    374  0.0098030
30.312    390    379  0.0096117
30.317    363    384  0.0098030
30.322    378    390  0.0094260
30.327    418    395  0.0090703
30.332    399    400  0.0090703
30.337    385    402  0.0092456
30.342    369    400  0.0092456
30.347    373    394  0.0094260
30.352    366    388  0.0096117
30.357    389    383  0.0090703
30.362    350    379  0.0098030
30.367    347    376  0.0098030
30.372    386    374  0.0098030
30.377    352    374  0.0098030
30.382    365    374  0.0096117
30.387    378    374  0.0092456
30.392    403    375  0.0098030
30.397    370    377  0.0096117
30.402    400    378  0.0100000
30.407    372    379  0.0094260
30.412    377    377  0.0094260
30.417    354    374  0.0100000
30.422    352    371  0.0100000
30.427    353    368  0.0100000
30.432    365    365  0.0096117
30.437    373    363  0.0094260
30.442    332    362  0.0102030
30.447    364    361  0.0096117
30.452    363    360  0.0098030
30.457    336    360  0.0104123
30.462    383    359  0.0100000
30.467    389    359  0.0100000
30.472    350    359  0.0100000
30.477    353    359  0.0096117
30.482    370    360  0.0096117
30.487    343    362  0.0100000
30.492    379    364  0.0092456
30.497    379    367  0.0092456
30.502    372    372  0.0094260
30.507    376    377  0.0094260
30.512    384    382  0.0092456
30.517    381    386  0.0092456
30.522    381    388  0.0092456
30.527    386    386  0.0090703
30.532    381    381  0.0092456
30.537    373    376  0.0094260
30.542    366    371  0.0096117
30.547    397    367  0.0100000
30.552    353    364  0.0100000
30.557    343    362  0.0102030
30.562    350    361  0.0100000
30.567    355    359  0.0100000
30.572    352    358  0.0100000
30.577    347    357  0.0098030
30.582    358    357  0.0098030
30.587    358    356  0.0098030
30.592    350    356  0.0100000
30.597    338    356  0.0104123
30.602    358    356  0.0098030
30.607    351    357  0.0100000
30.612    356    357  0.0094260
30.617    369    358  0.0096117
30.622    342    358  0.0102030
30.627    343    360  0.0096117
30.632    365    362  0.0096117
30.637    371    365  0.0094260
30.642    357    370  0.0098030
30.647    346    373  0.0102030
30.652    400    369  0.0098030
30.657    359    365  0.0098030
30.662    373    365  0.0094260
30.667    366    366  0.0096117
30.672    360    365  0.0098030
30.677    354    366  0.0098030
30.682    364    367  0.0096117
30.687    391    366  0.0094260
30.692    359    364  0.0098030
30.697    382    364  0.0090703
30.702    338    365  0.0104123
30.707    369    367  0.0096117
30.712    370    369  0.0094260
30.717    340    373  0.0094260
30.722    381    376  0.0092456
30.727    373    380  0.0094260
30.732    350    383  0.0100000
30.737    391    384  0.0089000
30.742    396    382  0.0089000
30.747    369    380  0.0096117
30.752    393    378  0.0089000
30.757    398    377  0.0090703
30.762    376    377  0.0092456
30.767    367    379  0.0092456
30.772    390    381  0.0090703
30.777    389    385  0.0090703
30.782    377    389  0.0092456
30.787    397    392  0.0089000
30.792    394    397  0.0089000
30.797    405    405  0.0087344
30.802    415    415  0.0084168
30.807    410    430  0.0085734
30.812    467    448  0.0078315
30.817    471    470  0.0074316
30.822    502    496  0.0069444
30.827    486    521  0.0071818
30.832    556    542  0.0069444
30.837    551    549  0.0066098
30.842    538    539  0.0073051
30.847    516    516  0.0075614
30.852    417    489  0.0084168
30.857    460    464  0.0085734
30.862    392    444  0.0089000
30.867    414    428  0.0084168
30.872    388    414  0.0090703
30.877    395    403  0.0089000
30.882    397    396  0.0089000
30.887    383    390  0.0090703
30.892    354    386  0.0100000
30.897    386    383  0.0090703
30.902    382    381  0.0092456
30.907    405    379  0.0094260
30.912    365    378  0.0096117
30.917    348    376  0.0094260
30.922    379    376  0.0092456
30.927    346    375  0.0094260
30.932    364    375  0.0096117
30.937    385    376  0.0096117
30.942    364    375  0.0096117
30.947    382    373  0.0094260
30.952    372    372  0.0094260
30.957    403    371  0.0087344
30.962    348    371  0.0090703
30.967    367    372  0.0096117
30.972    378    373  0.0092456
30.977    380    375  0.0090703
30.982    367    377  0.0096117
30.987    361    380  0.0092456
30.992    379    383  0.0087344
30.997    382    387  0.0092456
31.002    362    390  0.0090703
31.007    406    392  0.0085734
31.012    392    391  0.0089000
31.017    377    389  0.0092456
31.022    378    385  0.0087344
31.027    400    381  0.0094260
31.032    390    377  0.0090703
31.037    364    374  0.0096117
31.042    380    372  0.0092456
31.047    363    370  0.0094260
31.052    360    369  0.0098030
31.057    363    368  0.0096117
31.062    369    367  0.0096117
31.067    360    366  0.0098030
31.072    379    366  0.0096117
31.077    359    367  0.0098030
31.082    368    367  0.0096117
31.087    365    366  0.0096117
31.092    371    365  0.0098030
31.097    346    366  0.0096117
31.102    359    366  0.0098030
31.107    332    366  0.0106281
31.112    339    364  0.0094260
31.117    368    364  0.0094260
31.122    380    364  0.0092456
31.127    355    363  0.0098030
31.132    357    363  0.0102030
31.137    368    363  0.0094260
31.142    345    364  0.0102030
31.147    340    364  0.0098030
31.152    342    365  0.0102030
31.157    370    365  0.0094260
31.162    369    366  0.0094260
31.167    374    367  0.0094260
31.172    388    369  0.0090703
31.177    379    370  0.0092456
31.182    384    372  0.0090703
31.187    377    375  0.0092456
31.192    370    378  0.0090703
31.197    405    383  0.0085734
31.202    387    389  0.0089000
31.207    395    396  0.0085734
31.212    425    404  0.0082645
31.217    435    415  0.0082645
31.222    435    428  0.0079719
31.227    429    440  0.0078315
31.232    450    448  0.0076947
31.237    459    448  0.0075614
31.242    443    443  0.0078315
31.247    436    434  0.0079719
31.252    405    428  0.0081162
31.257    426    427  0.0082645
31.262    412    427  0.0084168
31.267    434    427  0.0082645
31.272    399    425  0.0087344
31.277    410    421  0.0081162
31.282    410    416  0.0084168
31.287    380    410  0.0092456
31.292    371    404  0.0087344
31.297    408    399  0.0085734
31.302    380    396  0.0092456
31.307    397    394  0.0087344
31.312    404    392  0.0085734
31.317    394    393  0.0089000
31.322    402    394  0.0087344
31.327    386    397  0.0090703
31.332    416    401  0.0084168
31.337    399    405  0.0084168
31.342    414    407  0.0084168
31.347    406    408  0.0085734
31.352    408    408  0.0085734
31.357    398    404  0.0090703
31.362    396    399  0.0087344
31.367    374    395  0.0087344
31.372    385    393  0.0090703
31.377    384    391  0.0090703
31.382    380    390  0.0092456
31.387    417    389  0.0084168
31.392    397    388  0.0087344
31.397    411    388  0.0084168
31.402    386    388  0.0082645
31.407    383    389  0.0090703
31.412    418    389  0.0082645
31.417    390    389  0.0089000
31.422    391    389  0.0089000
31.427    402    389  0.0087344
31.432    356    389  0.0089000
31.437    370    388  0.0085734
31.442    384    387  0.0090703
31.447    382    387  0.0090703
31.452    393    387  0.0089000
31.457    362    387  0.0096117
31.462    378    388  0.0092456
31.467    395    390  0.0087344
31.472    377    390  0.0092456
31.477    398    390  0.0087344
31.482    381    389  0.0090703
31.487    394    389  0.0089000
31.492    405    389  0.0089000
31.497    393    390  0.0089000
31.502    419    391  0.0089000
31.507    381    393  0.0090703
31.512    385    395  0.0090703
31.517    387    397  0.0089000
31.522    403    399  0.0085734
31.527    400    401  0.0087344
31.532    395    403  0.0087344
31.537    413    405  0.0084168
31.542    422    407  0.0089000
31.547    415    410  0.0084168
31.552    397    414  0.0084168
31.557    414    418  0.0085734
31.562    419    423  0.0082645
31.567    421    430  0.0082645
31.572    433    440  0.0079719
31.577    445    452  0.0078315
31.582    455    467  0.0076947
31.587    449    483  0.0076947
31.592    532    498  0.0071818
31.597    492    506  0.0070616
31.602    511    502  0.0068301
31.607    459    487  0.0075614
31.612    495    468  0.0078315
31.617    439    451  0.0078315
31.622    424    439  0.0081162
31.627    429    431  0.0081162
31.632    412    426  0.0085734
31.637    421    424  0.0082645
31.642    445    421  0.0079719
31.647    437    418  0.0079719
31.652    415    415  0.0084168
31.657    391    410  0.0089000
31.662    438    405  0.0087344
31.667    413    401  0.0084168
31.672    397    398  0.0087344
31.677    393    394  0.0085734
31.682    365    392  0.0087344
31.687    405    390  0.0085734
31.692    390    389  0.0089000
31.697    393    389  0.0089000
31.702    377    387  0.0092456
31.707    415    384  0.0087344
31.712    369    382  0.0092456
31.717    393    382  0.0089000
31.722    401    383  0.0085734
31.727    374    385  0.0092456
31.732    388    386  0.0089000
31.737    415    383  0.0087344
31.742    386    380  0.0089000
31.747    360    379  0.0090703
31.752    347    378  0.0087344
31.757    378    378  0.0092456
31.762    381    378  0.0090703
31.767    396    378  0.0087344
31.772    385    379  0.0090703
31.777    409    380  0.0084168
31.782    396    381  0.0087344
31.787    403    383  0.0087344
31.792    405    385  0.0090703
31.797    410    387  0.0087344
31.802    395    391  0.0087344
31.807    409    394  0.0084168
31.812    405    397  0.0085734
31.817    399    401  0.0087344
31.822    385    406  0.0082645
31.827    386    413  0.0081162
31.832    449    419  0.0082645
31.837    428    425  0.0081162
31.842    451    430  0.0076947
31.847    421    434  0.0082645
31.852    419    435  0.0078315
31.857    426    435  0.0081162
31.862    467    433  0.0079719
31.867    433    429  0.0079719
31.872    452    425  0.0076947
31.877    428    421  0.0081162
31.882    404    418  0.0085734
31.887    393    416  0.0084168
31.892    432    416  0.0079719
31.897    431    418  0.0079719
31.902    439    422  0.0082645
31.907    434    428  0.0079719
31.912    415    436  0.0076947
31.917    450    445  0.0078315
31.922    473    453  0.0075614
31.927    444    464  0.0078315
31.932    487    480  0.0070616
31.937    514    499  0.0073051
31.942    485    522  0.0068301
31.947    526    546  0.0066098
31.952    583    569  0.0062000
31.957    556    585  0.0059172
31.962    555    592  0.0062000
31.967    566    587  0.0061035
31.972    538    572  0.0064000
31.977    526    552  0.0066098
31.982    534    531  0.0071818
31.987    492    510  0.0070616
31.992    482    490  0.0073051
31.997    440    473  0.0078315
32.002    466    459  0.0075614
32.007    450    448  0.0076947
32.012    436    439  0.0079719
32.017    413    433  0.0084168
32.022    443    428  0.0078315
32.027    404    424  0.0085734
32.032    436    422  0.0081162
32.037    420    421  0.0082645
32.042    416    420  0.0082645
32.047    426    420  0.0081162
32.052    449    420  0.0078315
32.057    435    421  0.0079719
32.062    424    422  0.0078315
32.067    410    424  0.0081162
32.072    430    427  0.0079719
32.077    437    431  0.0078315
32.082    422    437  0.0076947
32.087    476    444  0.0073051
32.092    466    454  0.0074316
32.097    468    465  0.0073051
32.102    472    478  0.0073051
32.107    493    493  0.0069444
32.112    495    509  0.0069444
32.117    509    527  0.0067186
32.122    566    550  0.0062988
32.127    561    573  0.0061035
32.132    571    593  0.0061035
32.137    587    601  0.0058272
32.142    573    589  0.0060093
32.147    525    563  0.0065036
32.152    518    532  0.0066098
32.157    518    503  0.0071818
32.162    451    480  0.0076947
32.167    455    462  0.0075614
32.172    439    449  0.0078315
32.177    432    440  0.0079719
32.182    441    434  0.0078315
32.187    457    430  0.0084168
32.192    434    428  0.0079719
32.197    430    427  0.0079719
32.202    421    429  0.0081162
32.207    456    432  0.0084168
32.212    444    437  0.0076947
32.217    436    442  0.0078315
32.222    454    450  0.0075614
32.227    464    461  0.0074316
32.232    461    475  0.0074316
32.237    514    493  0.0071818
32.242    497    510  0.0069444
32.247    539    520  0.0066098
32.252    557    520  0.0064000
32.257    500    512  0.0068301
32.262    522    497  0.0068301
32.267    476    480  0.0071818
32.272    457    467  0.0075614
32.277    473    457  0.0073051
32.282    446    450  0.0076947
32.287    433    446  0.0078315
32.292    444    444  0.0076947
32.297    424    444  0.0081162
32.302    470    445  0.0076947
32.307    440    448  0.0078315
32.312    454    452  0.0075614
32.317    463    458  0.0075614
32.322    499    466  0.0075614
32.327    478    476  0.0071818
32.332    468    488  0.0073051
32.337    471    501  0.0073051
32.342    481    517  0.0071818
32.347    508    536  0.0067186
32.352    536    555  0.0066098
32.357    568    566  0.0062988
32.362    528    564  0.0065036
32.367    583    548  0.0064000
32.372    547    523  0.0069444
32.377    485    499  0.0069444
32.382    445    479  0.0076947
32.387    465    464  0.0074316
32.392    456    453  0.0075614
32.397    449    446  0.0076947
32.402    452    441  0.0075614
32.407    406    437  0.0082645
32.412    446    434  0.0079719
32.417    418    432  0.0079719
32.422    402    432  0.0085734
32.427    454    433  0.0079719
32.432    434    437  0.0079719
32.437    476    442  0.0079719
32.442    411    446  0.0084168
32.447    479    446  0.0075614
32.452    475    441  0.0076947
32.457    430    433  0.0079719
32.462    422    423  0.0081162
32.467    422    415  0.0081162
32.472    422    409  0.0087344
32.477    400    404  0.0085734
32.482    426    401  0.0084168
32.487    397    398  0.0085734
32.492    382    397  0.0084168
32.497    413    396  0.0082645
32.502    400    395  0.0085734
32.507    378    396  0.0090703
32.512    421    396  0.0087344
32.517    395    396  0.0087344
32.522    409    397  0.0084168
32.527    406    398  0.0084168
32.532    414    398  0.0082645
32.537    406    399  0.0084168
32.542    377    400  0.0084168
32.547    396    400  0.0085734
32.552    402    400  0.0085734
32.557    429    400  0.0084168
32.562    412    399  0.0079719
32.567    414    398  0.0085734
32.572    397    397  0.0085734
32.577    417    397  0.0085734
32.582    424    396  0.0087344
32.587    382    395  0.0089000
32.592    373    394  0.0092456
32.597    384    393  0.0089000
32.602    399    392  0.0085734
32.607    367    391  0.0092456
32.612    380    390  0.0090703
32.617    376    389  0.0090703
32.622    394    388  0.0087344
32.627    370    387  0.0092456
32.632    411    387  0.0090703
32.637    409    386  0.0084168
32.642    391    385  0.0087344
32.647    400    385  0.0085734
32.652    384    385  0.0089000
32.657    393    384  0.0087344
32.662    388    384  0.0087344
32.667    369    384  0.0090703
32.672    380    384  0.0090703
32.677    353    385  0.0089000
32.682    353    386  0.0085734
32.687    381    387  0.0089000
32.692    381    389  0.0089000
32.697    389    391  0.0087344
32.702    396    393  0.0085734
32.707    372    393  0.0092456
32.712    387    393  0.0089000
32.717    389    394  0.0087344
32.722    387    395  0.0089000
32.727    397    395  0.0085734
32.732    387    395  0.0089000
32.737    409    395  0.0084168
32.742    417    396  0.0089000
32.747    410    397  0.0084168
32.752    415    397  0.0082645
32.757    401    396  0.0085734
32.762    403    396  0.0081162
32.767    376    396  0.0089000
32.772    386    396  0.0089000
32.777    404    396  0.0084168
32.782    415    396  0.0087344
32.787    412    396  0.0090703
32.792    399    394  0.0087344
32.797    411    392  0.0082645
32.802    396    390  0.0085734
32.807    392    389  0.0087344
32.812    398    389  0.0085734
32.817    364    389  0.0090703
32.822    370    389  0.0084168
32.827    371    388  0.0087344
32.832    381    387  0.0089000
32.837    405    387  0.0084168
32.842    401    387  0.0085734
32.847    380    387  0.0090703
32.852    418    388  0.0084168
32.857    390    388  0.0087344
32.862    401    389  0.0085734
32.867    395    391  0.0085734
32.872    365    390  0.0087344
32.877    390    388  0.0089000
32.882    415    386  0.0082645
32.887    386    385  0.0089000
32.892    408    385  0.0085734
32.897    404    385  0.0084168
32.902    403    385  0.0084168
32.907    411    385  0.0085734
32.912    354    385  0.0087344
32.917    395    386  0.0085734
32.922    392    387  0.0087344
32.927    386    389  0.0089000
32.932    395    390  0.0085734
32.937    395    391  0.0085734
32.942    365    390  0.0085734
32.947    405    390  0.0084168
32.952    368    390  0.0085734
32.957    425    390  0.0081162
32.962    417    391  0.0087344
32.967    390    391  0.0082645
32.972    386    392  0.0089000
32.977    409    394  0.0082645
32.982    420    395  0.0084168
32.987    401    397  0.0084168
32.992    414    399  0.0082645
32.997    408    401  0.0084168
33.002    393    403  0.0087344
33.007    411    406  0.0082645
33.012    412    409  0.0078315
33.017    424    412  0.0084168
33.022    408    415  0.0084168
33.027    427    418  0.0079719
33.032    416    421  0.0079719
33.037    432    423  0.0078315
33.042    454    425  0.0075614
33.047    462    426  0.0074316
33.052    452    426  0.0073051
33.057    434    426  0.0078315
33.062    464    426  0.0073051
33.067    390    424  0.0087344
33.072    418    423  0.0079719
33.077    414    422  0.0082645
33.082    402    422  0.0081162
33.087    427    420  0.0079719
33.092    417    418  0.0081162
33.097    421    418  0.0079719
33.102    417    419  0.0081162
33.107    440    419  0.0079719
33.112    419    421  0.0081162
33.117    422    424  0.0081162
33.122    408    427  0.0084168
33.127    449    431  0.0075614
33.132    444    436  0.0078315
33.137    434    442  0.0078315
33.142    440    449  0.0076947
33.147    463    456  0.0073051
33.152    482    464  0.0074316
33.157    453    471  0.0073051
33.162    478    476  0.0070616
33.167    505    479  0.0067186
33.172    498    479  0.0067186
33.177    473    478  0.0071818
33.182    503    476  0.0067186
33.187    464    473  0.0071818
33.192    460    471  0.0074316
33.197    455    470  0.0074316
33.202    473    469  0.0071818
33.207    456    467  0.0074316
33.212    449    462  0.0075614
33.217    453    455  0.0074316
33.222    444    450  0.0076947
33.227    424    446  0.0076947
33.232    414    443  0.0078315
33.237    432    439  0.0079719
33.242    442    435  0.0076947
33.247    429    432  0.0079719
33.252    459    431  0.0081162
33.257    445    429  0.0075614
33.262    419    426  0.0081162
33.267    424    425  0.0079719
33.272    420    425  0.0081162
33.277    449    427  0.0081162
33.282    416    430  0.0081162
33.287    465    434  0.0073051
33.292    446    438  0.0075614
33.297    425    445  0.0074316
33.302    436    455  0.0074316
33.307    494    467  0.0074316
33.312    460    480  0.0074316
33.317    505    490  0.0071818
33.322    482    495  0.0070616
33.327    499    491  0.0068301
33.332    462    481  0.0073051
33.337    450    469  0.0075614
33.342    463    457  0.0073051
33.347    455    447  0.0074316
33.352    450    440  0.0075614
33.357    406    435  0.0078315
33.362    450    431  0.0081162
33.367    431    430  0.0078315
33.372    398    429  0.0075614
33.377    421    429  0.0079719
33.382    425    424  0.0079719
33.387    423    418  0.0079719
33.392    433    416  0.0078315
33.397    425    414  0.0084168
33.402    384    414  0.0076947
33.407    436    414  0.0076947
33.412    420    416  0.0078315
33.417    417    418  0.0081162
33.422    426    421  0.0079719
33.427    429    425  0.0078315
33.432    416    430  0.0076947
33.437    428    433  0.0078315
33.442    432    433  0.0078315
33.447    429    430  0.0078315
33.452    432    426  0.0078315
33.457    449    422  0.0079719
33.462    416    419  0.0081162
33.467    422    417  0.0079719
33.472    412    417  0.0084168
33.477    394    417  0.0082645
33.482    439    419  0.0076947
33.487    411    422  0.0082645
33.492    433    425  0.0078315
33.497    411    430  0.0075614
33.502    439    434  0.0076947
33.507    437    436  0.0076947
33.512    446    436  0.0076947
33.517    434    434  0.0078315
33.522    428    431  0.0078315
33.527    428    428  0.0078315
33.532    448    426  0.0075614
33.537    413    425  0.0081162
33.542    442    424  0.0075614
33.547    407    425  0.0082645
33.552    419    426  0.0079719
33.557    426    427  0.0078315
33.562    447    428  0.0075614
33.567    449    429  0.0074316
33.572    408    430  0.0074316
33.577    414    432  0.0075614
33.582    435    435  0.0076947
33.587    437    439  0.0074316
33.592    443    443  0.0075614
33.597    467    443  0.0078315
33.602    412    442  0.0075614
33.607    460    442  0.0073051
33.612    424    439  0.0075614
33.617    472    435  0.0070616
33.622    407    430  0.0076947
33.627    462    426  0.0073051
33.632    440    423  0.0076947
33.637    442    420  0.0075614
33.642    425    418  0.0075614
33.647    404    416  0.0082645
33.652    426    414  0.0081162
33.657    410    413  0.0082645
33.662    420    413  0.0079719
33.667    413    412  0.0081162
33.672    402    412  0.0084168
33.677    405    410  0.0082645
33.682    436    409  0.0076947
33.687    432    408  0.0078315
33.692    410    408  0.0082645
33.697    382    408  0.0084168
33.702    411    409  0.0081162
33.707    420    410  0.0079719
33.712    422    411  0.0079719
33.717    434    412  0.0076947
33.722    434    413  0.0076947
33.727    432    414  0.0078315
33.732    403    416  0.0082645
33.737    412    418  0.0081162
33.742    426    420  0.0078315
33.747    424    421  0.0078315
33.752    435    424  0.0076947
33.757    395    428  0.0076947
33.762    439    434  0.0076947
33.767    436    442  0.0074316
33.772    457    454  0.0073051
33.777    489    471  0.0070616
33.782    508    494  0.0068301
33.787    516    523  0.0065036
33.792    533    554  0.0062988
33.797    564    578  0.0059172
33.802    572    584  0.0059172
33.807    554    566  0.0061035
33.812    505    533  0.0065036
33.817    501    501  0.0070616
33.822    455    476  0.0074316
33.827    447    457  0.0075614
33.832    419    443  0.0079719
33.837    414    433  0.0078315
33.842    441    426  0.0075614
33.847    411    421  0.0081162
33.852    431    418  0.0081162
33.857    400    415  0.0084168
33.862    422    412  0.0078315
33.867    435    410  0.0081162
33.872    433    408  0.0081162
33.877    408    407  0.0082645
33.882    411    406  0.0081162
33.887    410    406  0.0081162
33.892    410    405  0.0082645
33.897    416    405  0.0079719
33.902    448    405  0.0074316
33.907    399    406  0.0085734
33.912    422    406  0.0079719
33.917    432    407  0.0078315
33.922    437    409  0.0084168
33.927    432    411  0.0079719
33.932    406    412  0.0082645
33.937    411    412  0.0081162
33.942    423    412  0.0079719
33.947    412    412  0.0081162
33.952    419    413  0.0079719
33.957    422    413  0.0079719
33.962    422    413  0.0079719
33.967    428    413  0.0078315
33.972    424    414  0.0079719
33.977    443    415  0.0081162
33.982    426    417  0.0076947
33.987    428    419  0.0078315
33.992    410    422  0.0081162
33.997    424    426  0.0082645
34.002    435    430  0.0076947
34.007    432    434  0.0078315
34.012    442    436  0.0075614
34.017    427    436  0.0078315
34.022    416    434  0.0079719
34.027    437    432  0.0081162
34.032    418    430  0.0079719
34.037    418    428  0.0079719
34.042    433    427  0.0076947
34.047    460    427  0.0073051
34.052    410    426  0.0079719
34.057    426    426  0.0078315
34.062    426    426  0.0078315
34.067    414    425  0.0081162
34.072    426    424  0.0078315
34.077    409    424  0.0082645
34.082    405    423  0.0078315
34.087    417    423  0.0079719
34.092    435    423  0.0076947
34.097    432    424  0.0081162
34.102    437    425  0.0078315
34.107    450    427  0.0074316
34.112    447    430  0.0074316
34.117    451    433  0.0074316
34.122    422    437  0.0071818
34.127    464    441  0.0071818
34.132    469    445  0.0071818
34.137    471    448  0.0070616
34.142    460    451  0.0073051
34.147    433    453  0.0076947
34.152    471    455  0.0074316
34.157    458    456  0.0073051
34.162    449    459  0.0074316
34.167    487    462  0.0071818
34.172    463    467  0.0071818
34.177    438    472  0.0073051
34.182    449    478  0.0071818
34.187    483    483  0.0069444
34.192    492    489  0.0068301
34.197    502    490  0.0066098
34.202    505    488  0.0067186
34.207    514    485  0.0065036
34.212    510    482  0.0065036
34.217    496    480  0.0067186
34.222    456    478  0.0071818
34.227    488    477  0.0071818
34.232    466    476  0.0073051
34.237    477    475  0.0069444
34.242    463    475  0.0071818
34.247    491    476  0.0068301
34.252    467    474  0.0071818
34.257    504    467  0.0070616
34.262    469    458  0.0071818
34.267    464    449  0.0071818
34.272    469    442  0.0070616
34.277    436    436  0.0075614
34.282    433    431  0.0076947
34.287    426    428  0.0078315
34.292    447    425  0.0073051
34.297    416    423  0.0079719
34.302    430    422  0.0076947
34.307    426    420  0.0074316
34.312    426    419  0.0078315
34.317    416    418  0.0078315
34.322    413    417  0.0078315
34.327    448    416  0.0074316
34.332    422    416  0.0078315
34.337    426    416  0.0078315
34.342    443    417  0.0076947
34.347    392    418  0.0079719
34.352    406    419  0.0075614
34.357    417    421  0.0079719
34.362    428    423  0.0078315
34.367    448    424  0.0074316
34.372    438    425  0.0075614
34.377    428    425  0.0078315
34.382    400    425  0.0082645
34.387    422    424  0.0078315
34.392    442    422  0.0075614
34.397    444    420  0.0078315
34.402    425    418  0.0078315
34.407    437    416  0.0075614
34.412    418    415  0.0076947
34.417    427    415  0.0078315
34.422    421    415  0.0075614
34.427    415    416  0.0076947
34.432    407    416  0.0076947
34.437    430    416  0.0076947
34.442    429    417  0.0076947
34.447    442    418  0.0079719
34.452    442    420  0.0075614
34.457    399    422  0.0076947
34.462    427    427  0.0078315
34.467    439    432  0.0078315
34.472    446    440  0.0074316
34.477    432    448  0.0076947
34.482    421    454  0.0071818
34.487    477    456  0.0069444
34.492    477    452  0.0069444
34.497    445    444  0.0074316
34.502    453    437  0.0074316
34.507    448    432  0.0074316
34.512    421    429  0.0075614
34.517    393    427  0.0078315
34.522    447    427  0.0074316
34.527    442    428  0.0081162
34.532    444    429  0.0076947
34.537    461    430  0.0076947
34.542    422    428  0.0078315
34.547    423    427  0.0078315
34.552    418    426  0.0079719
34.557    435    427  0.0076947
34.562    420    428  0.0079719
34.567    427    430  0.0078315
34.572    461    432  0.0075614
34.577    453    433  0.0075614
34.582    445    436  0.0074316
34.587    453    439  0.0075614
34.592    427    444  0.0074316
34.597    440    449  0.0075614
34.602    492    454  0.0069444
34.607    448    461  0.0074316
34.612    472    468  0.0070616
34.617    482    475  0.0069444
34.622    508    483  0.0071818
34.627    497    491  0.0070616
34.632    504    498  0.0066098
34.637    521    503  0.0069444
34.642    489    504  0.0065036
34.647    463    502  0.0071818
34.652    484    497  0.0068301
34.657    476    491  0.0069444
34.662    472    484  0.0070616
34.667    456    475  0.0070616
34.672    474    467  0.0070616
34.677    462    460  0.0071818
34.682    460    455  0.0070616
34.687    490    452  0.0068301
34.692    429    450  0.0073051
34.697    442    450  0.0075614
34.702    465    451  0.0071818
34.707    451    453  0.0073051
34.712    460    456  0.0071818
34.717    450    459  0.0075614
34.722    465    461  0.0071818
34.727    463    460  0.0071818
34.732    449    460  0.0073051
34.737    451    462  0.0069444
34.742    457    466  0.0073051
34.747    483    472  0.0065036
34.752    457    480  0.0069444
34.757    465    490  0.0066098
34.762    513    502  0.0065036
34.767    499    518  0.0066098
34.772    532    536  0.0062000
34.777    557    556  0.0057392
34.782    534    576  0.0055692
34.787    601    593  0.0054870
34.792    630    603  0.0054870
34.797    598    601  0.0055692
34.802    560    589  0.0059172
34.807    604    572  0.0061035
34.812    494    553  0.0067186
34.817    534    535  0.0065036
34.822    498    520  0.0066098
34.827    501    507  0.0066098
34.832    474    498  0.0069444
34.837    489    491  0.0068301
34.842    498    487  0.0071818
34.847    467    484  0.0070616
34.852    467    483  0.0070616
34.857    478    481  0.0069444
34.862    476    480  0.0069444
34.867    507    479  0.0069444
34.872    478    479  0.0069444
34.877    514    480  0.0066098
34.882    480    481  0.0069444
34.887    479    482  0.0069444
34.892    464    483  0.0071818
34.897    498    483  0.0066098
34.902    496    483  0.0067186
34.907    458    483  0.0071818
34.912    470    483  0.0073051
34.917    457    483  0.0073051
34.922    469    484  0.0070616
34.927    482    485  0.0068301
34.932    518    487  0.0073051
34.937    476    491  0.0069444
34.942    486    496  0.0068301
34.947    477    501  0.0069444
34.952    493    506  0.0067186
34.957    500    511  0.0066098
34.962    488    515  0.0068301
34.967    533    519  0.0066098
34.972    529    521  0.0067186
34.977    489    521  0.0067186
34.982    501    517  0.0066098
34.987    506    511  0.0066098
34.992    469    503  0.0070616
34.997    451    494  0.0073051
35.002    470    486  0.0070616
